# Supplementary material for: Rapid construction of a whole-genome mutant library by combining haploid stem cells and inducible self-inactivating PiggyBac transposon
Source: Protein Cell. 2020 Mar 19;11(6):452–7. doi: 10.1007/s13238-020-00702-0 (PMC7251005; doi:10.1007/s13238-020-00702-0)
Supplement: Supplementary file 2 — Supplementary material 2 (XLSX 93 kb) [file 13238_2020_702_MOESM2_ESM.xlsx]

## Sheet: Self-renewal
Table S1 Trapped genes in selfrenewal screening
Trapped genes in three libraries
gene	log10 (reads)_average	sense rate_average	dispersion_average	library
1600010M07Rik	1.82607	0.38806	0.11194	NA	NA	OSD_B
1700020I14Rik	1.84819	0.666667	0.166667	NA	OSD_2	OSD_B
1700025O08Rik	1.88271	0.305677	0.194323	OSD_1	OSD_2	OSD_B
1700111N16Rik	1.71181	0.61165	0.11165	NA	OSD_2	OSD_B
1700123O12Rik	2.0569	0.423977	0.0760234	OSD_1	OSD_2	OSD_B
2010300C02Rik	1.77452	0.462185	0.0378151	NA	OSD_2	OSD_B
2010300F17Rik	1.75077	0.544379	0.0443787	OSD_1	OSD_2	OSD_B
2210408I21Rik	2.09108	0.602703	0.102703	OSD_1	OSD_2	OSD_B
2310001H17Rik	1.83037	0.660099	0.160099	OSD_1	OSD_2	OSD_B
2310057J18Rik	1.92428	0.333333	0.166667	OSD_1	OSD_2	OSD_B
2310067P03Rik	1.9927	0.508475	0.00847458	OSD_1	OSD_2	OSD_B
2410004P03Rik	2.08159	0.303867	0.196133	OSD_1	OSD_2	OSD_B
2610307P16Rik	1.75967	0.426087	0.073913	OSD_1	NA	OSD_B
2810404M03Rik	1.76716	0.42735	0.0726496	OSD_1	OSD_2	NA
4921509O07Rik	1.80844	0.310881	0.189119	OSD_1	OSD_2	OSD_B
4930402D18Rik	1.70757	0.313725	0.186275	NA	OSD_2	NA
4930402H24Rik	1.96692	0.471223	0.028777	OSD_1	OSD_2	OSD_B
4930432J09Rik	1.83251	0.563725	0.0637255	OSD_1	OSD_2	OSD_B
4930455D15Rik	1.8653	0.631818	0.131818	OSD_1	OSD_2	OSD_B
4930467D21Rik	1.91908	0.650602	0.150602	OSD_1	OSD_2	OSD_B
4930500H12Rik	1.79472	0.534759	0.0347594	OSD_1	OSD_2	OSD_B
4930503L19Rik	1.72428	0.603774	0.103774	NA	NA	OSD_B
4930511M06Rik	2.04532	0.516517	0.0165165	OSD_1	OSD_2	OSD_B
4930533P14Rik	1.81291	0.492308	0.00769231	OSD_1	NA	NA
4930539E08Rik	1.78533	0.622951	0.122951	OSD_1	NA	NA
4930544I03Rik	1.83463	0.360976	0.139024	OSD_1	OSD_2	OSD_B
4930555F03Rik	1.92942	0.482353	0.0176471	OSD_1	OSD_2	OSD_B
4933425L06Rik	1.79239	0.354839	0.145161	NA	NA	OSD_B
5430419D17Rik	1.74036	0.363636	0.136364	OSD_1	NA	NA
5730480H06Rik	1.77085	0.372881	0.127119	OSD_1	NA	NA
5730522E02Rik	2.07188	0.432203	0.0677966	OSD_1	OSD_2	OSD_B
6330411D24Rik	2.0607	0.466667	0.0333333	OSD_1	OSD_2	OSD_B
6530403H02Rik	2.04532	0.624625	0.124625	OSD_1	OSD_2	OSD_B
9130015G15Rik	2.0361	0.828221	0.328221	OSD_1	OSD_2	OSD_B
9330111N05Rik	1.77085	0.610169	0.110169	OSD_1	OSD_2	OSD_B
9330182L06Rik	1.85431	0.412587	0.0874126	OSD_1	NA	OSD_B
9530026P05Rik	1.78533	0.47541	0.0245902	OSD_1	NA	NA
9530036O11Rik	1.82823	0.60396	0.10396	OSD_1	OSD_2	OSD_B
9630002D21Rik	2.04139	0.390909	0.109091	OSD_1	OSD_2	OSD_B
9830144P21Rik	1.86034	0.634483	0.134483	NA	OSD_2	OSD_B
9930021J03Rik	1.82173	0.452261	0.0477387	OSD_1	OSD_2	OSD_B
A230004M16Rik	1.716	0.519231	0.0192308	NA	OSD_2	NA
A330008L17Rik	1.73239	0.685185	0.185185	OSD_1	NA	NA
A330015K06Rik	1.74036	0.6	0.1	NA	NA	OSD_B
A330076H08Rik	2.32634	0.396226	0.103774	OSD_1	OSD_2	OSD_B
A530065N20Rik	1.92255	0.649402	0.149402	OSD_1	OSD_2	OSD_B
A730036I17Rik	1.82282	0.330827	0.169173	NA	OSD_2	OSD_B
A830018L16Rik	2.21484	0.48374	0.0162602	OSD_1	OSD_2	OSD_B
Aadacl4	1.74819	0.625	0.125	NA	OSD_2	NA
Aass	1.73239	0.222222	0.277778	OSD_1	NA	NA
Abat	1.73239	0.592593	0.0925926	NA	NA	OSD_B
Abca12	1.716	0.615385	0.115385	OSD_1	NA	NA
Abca13	2.0518	0.56213	0.0621302	OSD_1	OSD_2	OSD_B
Abca14	1.90669	0.636364	0.136364	OSD_1	OSD_2	OSD_B
Abcb1a	1.89763	0.588608	0.0886076	OSD_1	NA	OSD_B
Abcb7	1.75205	0.300885	0.199115	OSD_1	OSD_2	NA
Abi2	1.70757	0.686275	0.186275	OSD_1	NA	NA
AC106834.1	1.80844	0.430052	0.0699482	OSD_1	OSD_2	OSD_B
AC133601.1	2.05817	0.618076	0.118076	OSD_1	OSD_2	OSD_B
AC169509.1	2.07676	0.553073	0.0530726	OSD_1	OSD_2	OSD_B
AC174471.1	2.22617	0.485149	0.0148515	OSD_1	OSD_2	OSD_B
Acaa2	1.79934	0.349206	0.150794	NA	OSD_2	NA
Acox3	1.76839	0.704545	0.204545	OSD_1	OSD_2	OSD_B
Adad1	1.76343	0.603448	0.103448	OSD_1	NA	NA
Adam22	1.75587	0.701754	0.201754	OSD_1	NA	NA
Adamts12	2.11837	0.591371	0.0913706	OSD_1	OSD_2	OSD_B
Adamts18	1.88366	0.51634	0.0163399	NA	OSD_2	OSD_B
Adamts19	1.74819	0.553571	0.0535714	NA	NA	OSD_B
Adamts3	1.88081	0.657895	0.157895	OSD_1	OSD_2	OSD_B
Adamtsl1	2.10266	0.394737	0.105263	OSD_1	OSD_2	OSD_B
Adamtsl3	1.79239	0.548387	0.0483871	NA	OSD_2	NA
Adarb2	1.89209	0.623932	0.123932	OSD_1	OSD_2	OSD_B
Adcy2	1.77573	0.569832	0.0698324	OSD_1	OSD_2	OSD_B
Adgrb3	2.11837	0.527919	0.0279188	OSD_1	OSD_2	OSD_B
Adgrf2	1.716	0.307692	0.192308	NA	OSD_2	NA
Adgrl3	2.04139	0.454545	0.0454545	OSD_1	OSD_2	OSD_B
Adgrv1	1.78295	0.538462	0.0384615	OSD_1	OSD_2	OSD_B
Afap1	2.11394	0.682051	0.182051	OSD_1	OSD_2	OSD_B
Aff2	1.78295	0.401099	0.0989011	OSD_1	OSD_2	OSD_B
Aff3	1.83037	0.453202	0.046798	OSD_1	OSD_2	OSD_B
Agap1	1.88271	0.427948	0.0720524	OSD_1	OSD_2	OSD_B
Agbl1	2.10152	0.562005	0.0620053	OSD_1	OSD_2	OSD_B
Agbl4	2.48572	0.551198	0.0511983	OSD_1	OSD_2	OSD_B
Agmo	1.74036	0.381818	0.118182	NA	OSD_2	NA
Agrp	2.3723	0.417256	0.082744	OSD_1	OSD_2	OSD_B
Ahcyl2	1.76343	0.321839	0.178161	OSD_1	OSD_2	OSD_B
AI661453	1.81291	0.779487	0.279487	OSD_1	OSD_2	OSD_B
Ak5	1.78888	0.528455	0.0284553	NA	OSD_2	OSD_B
Akap13	1.79472	0.561497	0.0614973	OSD_1	OSD_2	OSD_B
Akap6	1.88081	0.52193	0.0219298	OSD_1	OSD_2	OSD_B
Akt3	2.33109	0.583204	0.0832037	OSD_1	OSD_2	OSD_B
Alg14	2.06819	0.578348	0.0783476	OSD_1	OSD_2	OSD_B
Alk	1.90309	0.425	0.075	OSD_1	OSD_2	OSD_B
Alpk2	1.80844	0.668394	0.168394	OSD_1	OSD_2	OSD_B
Ambra1	1.74036	0.4	0.1	NA	NA	OSD_B
Ammecr1	1.87506	0.386667	0.113333	OSD_1	OSD_2	NA
Amph	1.79472	0.283422	0.216578	OSD_1	OSD_2	OSD_B
Ank2	2.06446	0.367816	0.132184	OSD_1	OSD_2	OSD_B
Ank3	1.83885	0.52657	0.02657	OSD_1	OSD_2	OSD_B
Ankfn1	2.02394	0.605678	0.105678	OSD_1	OSD_2	OSD_B
Ankrd11	1.81954	0.636364	0.136364	NA	NA	OSD_B
Ankrd28	1.91027	0.393443	0.106557	OSD_1	OSD_2	OSD_B
Ankrd6	2.00432	0.722772	0.222772	NA	NA	OSD_B
Anks1b	2.4609	0.449827	0.050173	OSD_1	OSD_2	OSD_B
Ano2	1.75587	0.614035	0.114035	NA	NA	OSD_B
Ano3	1.716	0.384615	0.115385	NA	NA	OSD_B
Ano4	1.76592	0.388571	0.111429	OSD_1	OSD_2	OSD_B
Antxr2	2.28027	0.653846	0.153846	OSD_1	OSD_2	OSD_B
Aopep	1.7364	0.495413	0.00458716	OSD_1	NA	OSD_B
Ap4e1	1.78888	0.414634	0.0853659	OSD_1	OSD_2	NA
Apaf1	1.76343	0.344828	0.155172	NA	NA	OSD_B
Apba1	1.86332	0.424658	0.0753425	NA	NA	OSD_B
Apba2	1.77085	0.322034	0.177966	OSD_1	NA	NA
Apbb2	1.70757	0.607843	0.107843	NA	NA	OSD_B
App	1.74819	0.410714	0.0892857	NA	OSD_2	OSD_B
Arfgef3	1.85733	0.444444	0.0555556	OSD_1	NA	NA
Arhgap15	1.88081	0.473684	0.0263158	OSD_1	OSD_2	OSD_B
Arhgap24	2.00575	0.648026	0.148026	OSD_1	OSD_2	OSD_B
Arhgap26	2.35411	0.588496	0.0884956	OSD_1	OSD_2	OSD_B
Arhgap36	1.84094	0.706731	0.206731	OSD_1	OSD_2	OSD_B
Arhgap6	1.79588	0.48	0.02	OSD_1	NA	OSD_B
Arhgef28	1.87699	0.530973	0.0309735	OSD_1	OSD_2	OSD_B
Arhgef9	1.77085	0.457627	0.0423729	OSD_1	NA	NA
Arid1b	1.80844	0.580311	0.0803109	OSD_1	OSD_2	OSD_B
Arid5b	1.83251	0.485294	0.0147059	OSD_1	NA	NA
Arl15	1.77085	0.440678	0.059322	OSD_1	NA	NA
Armc3	1.84198	0.410072	0.0899281	OSD_1	NA	OSD_B
Armh1	1.716	0.692308	0.192308	OSD_1	NA	NA
Arsb	1.72428	0.207547	0.292453	NA	OSD_2	NA
Asap1	1.97159	0.661922	0.161922	OSD_1	OSD_2	OSD_B
Asic2	2.30175	0.532446	0.0324459	OSD_1	OSD_2	OSD_B
Astn1	2.26007	0.483516	0.0164835	OSD_1	OSD_2	OSD_B
Astn2	2.31527	0.412903	0.0870968	OSD_1	OSD_2	OSD_B
Asxl3	1.97924	0.465035	0.034965	OSD_1	OSD_2	OSD_B
Atad1	1.91733	0.298387	0.201613	OSD_1	OSD_2	OSD_B
Atf7	1.74036	0.545455	0.0454545	OSD_1	NA	NA
Atf7ip	2.05436	0.679412	0.179412	OSD_1	OSD_2	OSD_B
Atf7ip2	1.72428	0.735849	0.235849	OSD_1	NA	NA
Atp10a	1.78533	0.418033	0.0819672	OSD_1	NA	OSD_B
Atp13a4	1.73239	0.222222	0.277778	OSD_1	NA	NA
Atp2b2	2.00575	0.555921	0.0559211	OSD_1	OSD_2	OSD_B
Atp2c1	1.74036	0.636364	0.136364	NA	NA	OSD_B
Atp8a1	1.77815	0.583333	0.0833333	OSD_1	OSD_2	NA
Atp8a2	1.9345	0.410853	0.0891473	OSD_1	OSD_2	OSD_B
Atp8b1	2.14406	0.564593	0.0645933	OSD_1	OSD_2	OSD_B
Atp8b4	1.83251	0.622549	0.122549	OSD_1	OSD_2	OSD_B
Atrnl1	1.85329	0.457944	0.0420561	OSD_1	OSD_2	OSD_B
Atxn1	1.75077	0.372781	0.127219	OSD_1	OSD_2	OSD_B
Auts2	2.32565	0.466142	0.0338583	OSD_1	OSD_2	OSD_B
AY358078	1.81291	0.630769	0.130769	OSD_1	NA	NA
B130024G19Rik	1.80956	0.325581	0.174419	OSD_1	OSD_2	NA
B230217O12Rik	1.97924	0.702797	0.202797	OSD_1	OSD_2	OSD_B
B230303A05Rik	1.73239	0.5	NA	NA	NA	OSD_B
B230323A14Rik	1.81291	0.361538	0.138462	OSD_1	NA	OSD_B
B3galt1	2.04663	0.586826	0.0868263	OSD_1	OSD_2	OSD_B
B3gntl1	1.77815	0.391667	0.108333	NA	OSD_2	OSD_B
Babam2	1.72016	0.609524	0.109524	NA	OSD_2	OSD_B
Bach2	1.83675	0.626214	0.126214	OSD_1	OSD_2	OSD_B
Baz2b	2.18564	0.506522	0.00652174	OSD_1	OSD_2	OSD_B
Bbs9	1.75587	0.491228	0.00877193	OSD_1	OSD_2	OSD_B
BC030867	1.72428	0.792453	0.292453	OSD_1	NA	NA
Bcas3	1.94776	0.342105	0.157895	OSD_1	OSD_2	OSD_B
Bend6	1.88081	0.315789	0.184211	NA	NA	OSD_B
Bicc1	1.85733	0.569444	0.0694444	NA	NA	OSD_B
Bicra	1.72428	0.528302	0.0283019	NA	NA	OSD_B
Bmper	1.88837	0.625	0.125	OSD_1	OSD_2	OSD_B
Bmpr1b	2.03342	0.419753	0.0802469	OSD_1	OSD_2	OSD_B
Bnc2	1.84094	0.495192	0.00480769	OSD_1	OSD_2	OSD_B
Braf	1.90849	0.510288	0.0102881	OSD_1	OSD_2	OSD_B
Brinp3	1.76343	0.436782	0.0632184	OSD_1	OSD_2	OSD_B
Bsn	1.8451	0.585714	0.0857143	NA	NA	OSD_B
Bst1	1.87118	0.29148	0.20852	OSD_1	OSD_2	OSD_B
Btbd3	1.70757	0.568627	0.0686275	OSD_1	NA	NA
Btbd9	2.06321	0.429395	0.0706052	OSD_1	OSD_2	OSD_B
Btc	1.77815	0.233333	0.266667	NA	NA	OSD_B
Btrc	1.72428	0.45283	0.0471698	NA	OSD_2	NA
C2cd6	1.79472	0.278075	0.221925	OSD_1	OSD_2	OSD_B
C9	1.77085	0.683616	0.183616	OSD_1	OSD_2	OSD_B
Cacna1c	1.91381	0.638211	0.138211	OSD_1	OSD_2	OSD_B
Cacna1d	2.17706	0.629712	0.129712	OSD_1	OSD_2	OSD_B
Cacna1e	2.22011	0.485944	0.0140562	OSD_1	OSD_2	OSD_B
Cacna2d1	1.8293	0.4	0.1	OSD_1	OSD_2	NA
Cacna2d3	2.19682	0.476695	0.0233051	OSD_1	OSD_2	OSD_B
Cacna2d4	1.716	0.576923	0.0769231	OSD_1	NA	NA
Cacnb2	1.9345	0.596899	0.0968992	OSD_1	OSD_2	OSD_B
Cacnb4	1.75587	0.438596	0.0614035	OSD_1	NA	NA
Cadm1	1.91027	0.356557	0.143443	OSD_1	OSD_2	OSD_B
Cadm2	2.17221	0.457399	0.0426009	OSD_1	OSD_2	OSD_B
Cadps	1.80277	0.393701	0.106299	OSD_1	NA	OSD_B
Cadps2	2.02938	0.461059	0.0389408	OSD_1	OSD_2	OSD_B
Caln1	1.90309	0.3375	0.1625	OSD_1	OSD_2	OSD_B
Camk1d	2.08754	0.599455	0.099455	OSD_1	OSD_2	OSD_B
Camk2d	1.74036	0.418182	0.0818182	OSD_1	NA	NA
Camkmt	1.89023	0.433476	0.0665236	OSD_1	OSD_2	OSD_B
Camta1	2.05308	0.519174	0.019174	OSD_1	OSD_2	OSD_B
Car10	2.05563	0.521994	0.0219941	OSD_1	OSD_2	OSD_B
Cask	1.74819	0.446429	0.0535714	NA	OSD_2	NA
Cast	1.92428	0.583333	0.0833333	OSD_1	NA	NA
Catspere1	1.9345	0.325581	0.174419	NA	NA	OSD_B
Cbfa2t2	1.87795	0.582781	0.0827815	OSD_1	NA	OSD_B
Cbx1	2.21041	0.402464	0.0975359	OSD_1	OSD_2	OSD_B
Ccdc127	2.15127	0.388235	0.111765	OSD_1	OSD_2	OSD_B
Ccdc148	1.75967	0.408696	0.0913043	OSD_1	OSD_2	NA
Ccdc15	1.74036	0.272727	0.227273	NA	OSD_2	NA
Ccdc175	2.14406	0.602871	0.102871	OSD_1	OSD_2	OSD_B
Ccdc178	1.82607	0.537313	0.0373134	OSD_1	OSD_2	OSD_B
Ccdc33	1.91558	0.603239	0.103239	OSD_1	OSD_2	OSD_B
Ccdc7a	1.84819	0.560284	0.0602837	OSD_1	NA	OSD_B
Ccdc85a	1.78176	0.495868	0.00413223	OSD_1	OSD_2	NA
Ccdc88a	1.79934	0.550265	0.0502646	OSD_1	OSD_2	OSD_B
Ccser1	2.1959	0.501062	0.00106157	OSD_1	OSD_2	OSD_B
Cd226	1.77573	0.391061	0.108939	OSD_1	OSD_2	OSD_B
Cd28	1.81291	0.302564	0.197436	OSD_1	OSD_2	OSD_B
Cdc42se2	1.81954	0.29798	0.20202	OSD_1	OSD_2	OSD_B
Cdh10	2.28027	0.440559	0.0594406	OSD_1	OSD_2	OSD_B
Cdh12	2.25688	0.51107	0.0110701	OSD_1	OSD_2	OSD_B
Cdh13	2.08873	0.548913	0.048913	OSD_1	OSD_2	OSD_B
Cdh18	2.33978	0.509146	0.00914634	OSD_1	OSD_2	OSD_B
Cdh23	1.89763	0.386076	0.113924	OSD_1	NA	OSD_B
Cdh4	1.77452	0.672269	0.172269	OSD_1	NA	OSD_B
Cdh8	1.98677	0.412371	0.0876289	OSD_1	OSD_2	OSD_B
Cdk11b	1.73239	0.592593	0.0925926	NA	OSD_2	NA
Cdk12	1.83675	0.378641	0.121359	OSD_1	OSD_2	OSD_B
Cdk14	1.94448	0.515152	0.0151515	OSD_1	OSD_2	OSD_B
Cdkal1	2.29447	0.465313	0.034687	OSD_1	OSD_2	OSD_B
Cdkl4	1.86332	0.520548	0.0205479	OSD_1	NA	NA
Cdkl5	1.72835	0.626168	0.126168	OSD_1	OSD_2	NA
Cdon	1.79472	0.358289	0.141711	OSD_1	OSD_2	OSD_B
Cebpzos	1.79934	0.301587	0.198413	NA	OSD_2	NA
Celf2	2.25447	0.404453	0.0955473	OSD_1	OSD_2	OSD_B
Celf4	2.26951	0.541219	0.0412186	OSD_1	OSD_2	OSD_B
Cep112	1.96063	0.514599	0.0145985	OSD_1	OSD_2	OSD_B
Cep350	1.87118	0.318386	0.181614	OSD_1	OSD_2	OSD_B
Cfap299	1.74819	0.517857	0.0178571	NA	NA	OSD_B
Cfap44	1.70757	0.568627	0.0686275	OSD_1	NA	NA
Cfap47	1.75587	0.438596	0.0614035	OSD_1	NA	NA
Chaf1a	1.91027	0.344262	0.155738	OSD_1	OSD_2	OSD_B
Chchd6	1.72428	0.518868	0.0188679	NA	OSD_2	OSD_B
Chl1	1.80618	0.273438	0.226562	OSD_1	OSD_2	NA
Chrm3	2.31387	0.485437	0.0145631	OSD_1	OSD_2	OSD_B
Chst9	1.80618	0.53125	0.03125	OSD_1	NA	NA
Chsy3	1.85126	0.521127	0.0211268	OSD_1	NA	NA
Clasp1	1.73239	0.490741	0.00925926	OSD_1	NA	OSD_B
Clasp2	2.09459	0.479893	0.0201072	OSD_1	OSD_2	OSD_B
Clec16a	1.74036	0.318182	0.181818	OSD_1	OSD_2	NA
Clic5	1.77085	0.661017	0.161017	OSD_1	NA	NA
Clstn2	1.97313	0.553191	0.0531915	OSD_1	OSD_2	OSD_B
Clvs1	1.716	0.673077	0.173077	NA	NA	OSD_B
Cmss1	1.90128	0.523013	0.0230126	OSD_1	OSD_2	OSD_B
Cnbd1	1.87118	0.44843	0.0515695	OSD_1	OSD_2	OSD_B
Cnksr2	1.88649	0.441558	0.0584416	NA	OSD_2	NA
Cntln	1.77085	0.440678	0.059322	NA	NA	OSD_B
Cntn1	1.75967	0.565217	0.0652174	OSD_1	OSD_2	NA
Cntn3	2.08039	0.540166	0.0401662	OSD_1	OSD_2	OSD_B
Cntn4	2.17221	0.497758	0.00224215	OSD_1	OSD_2	OSD_B
Cntn5	2.3032	0.480929	0.0190713	OSD_1	OSD_2	OSD_B
Cntn6	1.84716	0.483412	0.0165877	OSD_1	OSD_2	OSD_B
Cntnap2	2.74036	0.549697	0.049697	OSD_1	OSD_2	OSD_B
Cntnap3	2.10037	0.640212	0.140212	OSD_1	OSD_2	OSD_B
Cntnap4	1.76343	0.525862	0.0258621	OSD_1	OSD_2	NA
Cntnap5a	2.18752	0.506494	0.00649351	OSD_1	OSD_2	OSD_B
Cntnap5b	2.17026	0.412162	0.0878378	OSD_1	OSD_2	OSD_B
Cntnap5c	1.82823	0.39604	0.10396	OSD_1	OSD_2	OSD_B
Col15a1	1.75333	0.6	0.1	OSD_1	OSD_2	OSD_B
Col18a1	1.73239	0.444444	0.0555556	NA	NA	OSD_B
Col19a1	1.83251	0.602941	0.102941	NA	NA	OSD_B
Col24a1	1.79005	0.459459	0.0405405	OSD_1	OSD_2	OSD_B
Col25a1	2.0657	0.613181	0.113181	OSD_1	OSD_2	OSD_B
Col4a1	2.03875	0.381098	0.118902	OSD_1	OSD_2	OSD_B
Col9a1	1.9971	0.657718	0.157718	OSD_1	OSD_2	OSD_B
Commd10	1.716	0.403846	0.0961538	OSD_1	NA	NA
Cpa6	1.82282	0.383459	0.116541	OSD_1	OSD_2	NA
Cpeb4	2.11171	0.654639	0.154639	OSD_1	OSD_2	OSD_B
Cpne1	1.93112	0.574219	0.0742188	OSD_1	OSD_2	OSD_B
Cpne4	2.05817	0.451895	0.048105	OSD_1	OSD_2	OSD_B
Cpne8	1.89763	0.35865	0.14135	OSD_1	OSD_2	OSD_B
Cpped1	1.90309	0.3375	0.1625	OSD_1	NA	NA
Cpq	1.98528	0.462069	0.037931	OSD_1	OSD_2	OSD_B
Creb5	1.74036	0.636364	0.136364	NA	NA	OSD_B
Crhr1	1.72428	0.40566	0.0943396	OSD_1	NA	OSD_B
Crppa	1.8451	0.352381	0.147619	OSD_1	OSD_2	OSD_B
Crybg1	1.72428	0.641509	0.141509	OSD_1	NA	NA
Crybg3	1.84094	0.658654	0.158654	OSD_1	OSD_2	OSD_B
Csgalnact1	2.10037	0.396825	0.103175	OSD_1	OSD_2	OSD_B
Csmd1	2.33713	0.486196	0.0138037	OSD_1	OSD_2	OSD_B
Csmd2	1.94939	0.449438	0.0505618	OSD_1	OSD_2	OSD_B
Csmd3	2.41553	0.544174	0.0441741	OSD_1	OSD_2	OSD_B
Csnk1g1	1.93112	0.339844	0.160156	OSD_1	OSD_2	OSD_B
Ctdspl	1.79934	0.375661	0.124339	OSD_1	OSD_2	OSD_B
Ctnna2	2.28481	0.453287	0.0467128	OSD_1	OSD_2	OSD_B
Ctnna3	2.39328	0.549865	0.0498652	OSD_1	OSD_2	OSD_B
Ctnnd2	2.24551	0.488636	0.0113636	OSD_1	OSD_2	OSD_B
Ctps2	1.85126	0.56338	0.0633803	OSD_1	NA	NA
Cuedc1	1.72428	0.283019	0.216981	NA	NA	OSD_B
Cux1	1.78533	0.409836	0.0901639	OSD_1	NA	NA
Cx3cr1	1.72835	0.691589	0.191589	NA	OSD_2	OSD_B
D030024E09Rik	1.75587	0.421053	0.0789474	OSD_1	NA	NA
D030068K23Rik	1.75967	0.46087	0.0391304	NA	OSD_2	OSD_B
D130009I18Rik	1.96063	0.456204	0.0437956	OSD_1	OSD_2	OSD_B
D5Ertd615e	1.87699	0.393805	0.106195	OSD_1	OSD_2	OSD_B
Dab1	2.15229	0.403756	0.0962441	OSD_1	OSD_2	OSD_B
Dach1	1.88837	0.590517	0.0905172	OSD_1	OSD_2	OSD_B
Dach2	2.15635	0.44186	0.0581395	OSD_1	OSD_2	OSD_B
Dapk1	1.70757	0.529412	0.0294118	NA	NA	OSD_B
Dcc	2.24386	0.435361	0.0646388	OSD_1	OSD_2	OSD_B
Dcdc2a	1.74819	0.4375	0.0625	OSD_1	NA	OSD_B
Dcdc5	1.91558	0.380567	0.119433	OSD_1	OSD_2	OSD_B
Dclk2	1.72428	0.377358	0.122642	OSD_1	NA	NA
Dcx	1.73239	0.462963	0.037037	NA	NA	OSD_B
Ddx10	1.83675	0.247573	0.252427	OSD_1	OSD_2	OSD_B
Dennd1a	1.87699	0.265487	0.234513	OSD_1	OSD_2	OSD_B
Dennd1b	1.77085	0.525424	0.0254237	OSD_1	NA	NA
Dennd2a	2.09575	0.529412	0.0294118	OSD_1	OSD_2	OSD_B
Deptor	1.82282	0.503759	0.0037594	OSD_1	NA	OSD_B
Dgkb	2.1038	0.519685	0.019685	OSD_1	OSD_2	OSD_B
Dgkd	1.73239	0.537037	0.037037	OSD_1	NA	NA
Dhrs7	1.8451	0.338095	0.161905	OSD_1	OSD_2	OSD_B
Diaph2	2.16137	0.517241	0.0172414	OSD_1	OSD_2	OSD_B
Diaph3	2.12818	0.414392	0.0856079	OSD_1	OSD_2	OSD_B
Dip2a	1.79934	0.68254	0.18254	NA	OSD_2	NA
Dis3l2	2.15331	0.334895	0.165105	OSD_1	OSD_2	OSD_B
Disc1	1.79239	0.467742	0.0322581	NA	NA	OSD_B
Dkk2	1.70757	0.54902	0.0490196	NA	OSD_2	NA
Dlg1	1.74036	0.418182	0.0818182	OSD_1	NA	NA
Dlg2	2.46933	0.451357	0.0486425	OSD_1	OSD_2	OSD_B
Dlgap1	2.24386	0.463878	0.0361217	OSD_1	OSD_2	OSD_B
Dlgap2	2.06446	0.525862	0.0258621	OSD_1	OSD_2	OSD_B
Dmd	2.69108	0.486762	0.0132383	OSD_1	OSD_2	OSD_B
Dnah11	1.86923	0.513514	0.0135135	OSD_1	NA	NA
Dnah14	1.716	0.384615	0.115385	OSD_1	NA	NA
Dnah8	1.87118	0.470852	0.029148	OSD_1	OSD_2	OSD_B
Dnah9	1.75587	0.526316	0.0263158	OSD_1	NA	NA
Dnajc1	1.73239	0.259259	0.240741	OSD_1	NA	NA
Dnajc15	1.716	0.692308	0.192308	NA	NA	OSD_B
Dner	2.26951	0.413978	0.0860215	OSD_1	OSD_2	OSD_B
Dnm3	1.89023	0.587983	0.0879828	OSD_1	OSD_2	OSD_B
Dock1	1.96692	0.467626	0.0323741	OSD_1	OSD_2	OSD_B
Dock10	2.04532	0.657658	0.157658	OSD_1	OSD_2	OSD_B
Dock2	1.94118	0.549618	0.0496183	OSD_1	OSD_2	OSD_B
Dock4	1.87506	0.613333	0.113333	NA	NA	OSD_B
Dock9	1.70757	0.54902	0.0490196	NA	OSD_2	NA
Dok6	2.08636	0.54918	0.0491803	OSD_1	OSD_2	OSD_B
Dpf3	1.79005	0.578378	0.0783784	OSD_1	OSD_2	OSD_B
Dpp10	1.97924	0.58042	0.0804196	OSD_1	OSD_2	OSD_B
Dpp6	2.35984	0.57933	0.0793304	OSD_1	OSD_2	OSD_B
Dpyd	2.28481	0.603806	0.103806	OSD_1	OSD_2	OSD_B
Dpys	1.93112	0.328125	0.171875	OSD_1	OSD_2	OSD_B
Drg1	2.15024	0.398585	0.101415	OSD_1	OSD_2	OSD_B
Dscam	1.94612	0.584906	0.0849057	OSD_1	OSD_2	OSD_B
Dtna	1.70757	0.54902	0.0490196	NA	NA	OSD_B
Dtnb	1.87506	0.24	0.26	OSD_1	NA	NA
Duoxa1	2.05436	0.344118	0.155882	OSD_1	OSD_2	OSD_B
Dusp22	1.90128	0.305439	0.194561	OSD_1	OSD_2	OSD_B
Dync2h1	1.76343	0.431034	0.0689655	OSD_1	NA	NA
Dzip3	2.29003	0.622222	0.122222	OSD_1	OSD_2	OSD_B
E430002N23Rik	1.77085	0.728814	0.228814	NA	NA	OSD_B
Ebf1	1.77815	0.516667	0.0166667	NA	NA	OSD_B
Eda	1.84716	0.672986	0.172986	OSD_1	OSD_2	OSD_B
Efhc2	1.98528	0.682759	0.182759	OSD_1	OSD_2	OSD_B
Egfem1	2.06695	0.474286	0.0257143	OSD_1	OSD_2	OSD_B
Ehbp1	1.74429	0.387387	0.112613	OSD_1	NA	OSD_B
Ehmt1	1.72428	0.377358	0.122642	OSD_1	NA	NA
Eif4g3	1.77815	0.5	NA	OSD_1	NA	OSD_B
Elmo1	1.98975	0.409556	0.0904437	OSD_1	OSD_2	OSD_B
Elp4	1.83569	0.379562	0.120438	OSD_1	NA	OSD_B
Eml6	1.89763	0.611814	0.111814	OSD_1	OSD_2	OSD_B
Emp2	1.70757	0.313725	0.186275	NA	NA	OSD_B
Enox1	1.75587	0.412281	0.0877193	OSD_1	NA	OSD_B
Enox2	2.00289	0.523179	0.0231788	OSD_1	OSD_2	OSD_B
Epb41l3	1.92942	0.588235	0.0882353	OSD_1	NA	OSD_B
Epb42	2.10494	0.651832	0.151832	OSD_1	OSD_2	OSD_B
Epc1	1.82173	0.708543	0.208543	OSD_1	OSD_2	OSD_B
Epc2	2.18279	0.588621	0.0886214	OSD_1	OSD_2	OSD_B
Epha3	1.97772	0.557895	0.0578947	OSD_1	OSD_2	OSD_B
Epha5	1.98826	0.489726	0.010274	OSD_1	OSD_2	OSD_B
Epha6	2.35025	0.397321	0.102679	OSD_1	OSD_2	OSD_B
Epha7	1.86923	0.459459	0.0405405	OSD_1	NA	OSD_B
Ephb1	1.926	0.561265	0.0612648	OSD_1	OSD_2	OSD_B
Epo	1.79934	0.666667	0.166667	OSD_1	NA	NA
Erbb4	2.05308	0.460177	0.039823	OSD_1	OSD_2	OSD_B
Erc1	1.90309	0.35	0.15	OSD_1	OSD_2	OSD_B
Erc2	2.22445	0.497018	0.00298211	OSD_1	OSD_2	OSD_B
Esr1	1.92428	0.428571	0.0714286	OSD_1	OSD_2	OSD_B
Esrrb	1.79239	0.263441	0.236559	OSD_1	OSD_2	OSD_B
Esrrg	2.10834	0.405195	0.0948052	OSD_1	OSD_2	OSD_B
Etl4	2.18658	0.40564	0.0943601	OSD_1	OSD_2	OSD_B
Exoc4	2.08039	0.462604	0.0373961	OSD_1	OSD_2	OSD_B
Exoc5	1.94118	0.267176	0.232824	OSD_1	OSD_2	OSD_B
Exoc6b	2.3991	0.62633	0.12633	OSD_1	OSD_2	OSD_B
Eya3	1.9049	0.344398	0.155602	OSD_1	OSD_2	OSD_B
Faf1	1.85431	0.594406	0.0944056	OSD_1	NA	OSD_B
Fam110b	1.81624	0.625954	0.125954	OSD_1	NA	OSD_B
Fam135b	1.95904	0.56044	0.0604396	OSD_1	OSD_2	OSD_B
Fam155a	2.02667	0.45768	0.0423197	OSD_1	OSD_2	OSD_B
Fam168a	1.99564	0.479798	0.020202	OSD_1	OSD_2	NA
Fam172a	1.91381	0.581301	0.0813008	OSD_1	OSD_2	OSD_B
Fam189a1	2.14819	0.492891	0.007109	OSD_1	OSD_2	OSD_B
Fam193a	1.926	0.434783	0.0652174	OSD_1	OSD_2	OSD_B
Fars2	2.27951	0.422067	0.0779335	OSD_1	OSD_2	OSD_B
Fat3	2.01424	0.490323	0.00967742	OSD_1	OSD_2	OSD_B
Fbf1	1.77085	0.355932	0.144068	NA	NA	OSD_B
Fbxl17	1.82391	0.405	0.095	OSD_1	OSD_2	OSD_B
Fbxo11	1.91645	0.309091	0.190909	NA	OSD_2	OSD_B
Fbxw11	1.79934	0.460317	0.0396825	OSD_1	NA	NA
Fer	1.89946	0.436975	0.0630252	OSD_1	OSD_2	OSD_B
Fgf12	2.17221	0.488789	0.0112108	OSD_1	OSD_2	OSD_B
Fgf13	2.05308	0.575221	0.0752212	OSD_1	OSD_2	OSD_B
Fgf14	2.30607	0.565074	0.0650741	OSD_1	OSD_2	OSD_B
Fgfr2	2.64706	0.478588	0.0214125	OSD_1	OSD_2	OSD_B
Fggy	1.76343	0.568966	0.0689655	OSD_1	NA	NA
Fhit	2.30892	0.535188	0.0351882	OSD_1	OSD_2	OSD_B
Fhod3	1.85532	0.595349	0.0953488	OSD_1	OSD_2	OSD_B
Filip1l	1.80618	0.473958	0.0260417	OSD_1	OSD_2	OSD_B
Flt1	1.70757	0.588235	0.0882353	NA	OSD_2	NA
Fmn1	2.25123	0.345794	0.154206	OSD_1	OSD_2	OSD_B
Fmn2	1.70757	0.54902	0.0490196	NA	NA	OSD_B
Fnip1	1.83251	0.720588	0.220588	OSD_1	NA	NA
Focad	1.75967	0.286957	0.213043	OSD_1	OSD_2	NA
Foxp1	1.8293	0.422222	0.0777778	NA	OSD_2	OSD_B
Foxp2	2.06695	0.508571	0.00857143	OSD_1	OSD_2	OSD_B
Fras1	1.92942	0.447059	0.0529412	OSD_1	OSD_2	OSD_B
Frmd4a	2.1271	0.534826	0.0348259	OSD_1	OSD_2	OSD_B
Frmd4b	1.99417	0.621622	0.121622	OSD_1	OSD_2	OSD_B
Frmpd2	1.92942	0.356863	0.143137	OSD_1	OSD_2	OSD_B
Frmpd4	2.26166	0.40146	0.0985401	OSD_1	OSD_2	OSD_B
Fry	1.84094	0.5	NA	OSD_1	OSD_2	OSD_B
Frzb	1.73239	0.148148	0.351852	NA	OSD_2	NA
Fstl4	2.09342	0.583333	0.0833333	OSD_1	OSD_2	OSD_B
Fstl5	2.0569	0.394737	0.105263	OSD_1	OSD_2	OSD_B
Fto	1.95424	0.47037	0.0296296	OSD_1	OSD_2	OSD_B
Fut10	1.89763	0.367089	0.132911	OSD_1	OSD_2	NA
G630055G22Rik	1.716	0.288462	0.211538	NA	NA	OSD_B
Gab2	1.88649	0.402597	0.0974026	OSD_1	OSD_2	OSD_B
Gabra2	1.76343	0.62931	0.12931	OSD_1	OSD_2	NA
Gabrb1	1.96848	0.426523	0.0734767	OSD_1	OSD_2	OSD_B
Gabrb2	1.79934	0.571429	0.0714286	OSD_1	OSD_2	NA
Gabrb3	1.8653	0.504545	0.00454545	OSD_1	OSD_2	OSD_B
Gabrg1	2.1314	0.421182	0.0788177	OSD_1	OSD_2	OSD_B
Gabrg3	2.1894	0.506466	0.00646552	OSD_1	OSD_2	OSD_B
Gad2	1.96692	0.57554	0.0755396	OSD_1	OSD_2	OSD_B
Galc	1.73239	0.518519	0.0185185	OSD_1	NA	NA
Galnt13	2.25848	0.336397	0.163603	OSD_1	OSD_2	OSD_B
Galnt17	2.36798	0.551429	0.0514286	OSD_1	OSD_2	OSD_B
Galnt18	2.04922	0.419643	0.0803571	OSD_1	OSD_2	OSD_B
Galntl6	2.38857	0.523161	0.0231608	OSD_1	OSD_2	OSD_B
Gas7	2.15836	0.62963	0.12963	OSD_1	OSD_2	OSD_B
Gata4	1.85532	0.576744	0.0767442	OSD_1	OSD_2	OSD_B
Gfm2	1.77815	0.325	0.175	OSD_1	NA	OSD_B
Gfod1	1.97159	0.66548	0.16548	OSD_1	OSD_2	OSD_B
Gfra1	1.716	0.365385	0.134615	NA	NA	OSD_B
Gigyf2	1.73239	0.324074	0.175926	OSD_1	NA	OSD_B
Glg1	1.80844	0.518135	0.0181347	OSD_1	OSD_2	OSD_B
Gli2	1.81624	0.389313	0.110687	OSD_1	NA	OSD_B
Glis3	1.92771	0.452756	0.0472441	OSD_1	OSD_2	OSD_B
Glra2	1.8451	0.328571	0.171429	OSD_1	OSD_2	NA
Gls	1.83885	0.710145	0.210145	NA	OSD_2	NA
Gm10754	1.88271	0.471616	0.0283843	OSD_1	OSD_2	OSD_B
Gm11033	1.99855	0.618729	0.118729	OSD_1	OSD_2	OSD_B
Gm11639	1.79934	0.571429	0.0714286	OSD_1	NA	OSD_B
Gm11831	1.85532	0.665116	0.165116	OSD_1	OSD_2	OSD_B
Gm11867	2.01703	0.519231	0.0192308	OSD_1	OSD_2	OSD_B
Gm11899	1.74036	0.690909	0.190909	NA	OSD_2	NA
Gm11906	2.04792	0.438806	0.061194	OSD_1	OSD_2	OSD_B
Gm12051	1.80618	0.28125	0.21875	OSD_1	OSD_2	NA
Gm12132	1.716	0.480769	0.0192308	NA	NA	OSD_B
Gm12239	1.74036	0.418182	0.0818182	OSD_1	NA	NA
Gm12381	1.87118	0.443946	0.0560538	OSD_1	OSD_2	OSD_B
Gm12399	2.04792	0.570149	0.0701493	OSD_1	OSD_2	OSD_B
Gm12436	1.72428	0.660377	0.160377	NA	OSD_2	NA
Gm12648	1.83463	0.526829	0.0268293	OSD_1	OSD_2	OSD_B
Gm12649	1.77085	0.457627	0.0423729	OSD_1	OSD_2	NA
Gm13481	1.8293	0.562963	0.062963	OSD_1	NA	OSD_B
Gm13483	1.72016	0.695238	0.195238	OSD_1	NA	OSD_B
Gm13912	1.73239	0.62963	0.12963	OSD_1	NA	NA
Gm13963	1.79934	0.666667	0.166667	NA	OSD_2	NA
Gm14064	1.77085	0.644068	0.144068	OSD_1	OSD_2	OSD_B
Gm14066	1.79239	0.572581	0.0725806	OSD_1	NA	OSD_B
Gm14643	1.82823	0.440594	0.0594059	OSD_1	OSD_2	OSD_B
Gm14661	1.88271	0.475983	0.0240175	OSD_1	OSD_2	OSD_B
Gm15155	2.0361	0.331288	0.168712	OSD_1	OSD_2	OSD_B
Gm15218	1.74429	0.612613	0.112613	OSD_1	NA	OSD_B
Gm15640	1.8451	0.292857	0.207143	NA	OSD_2	OSD_B
Gm15657	1.90849	0.623457	0.123457	NA	OSD_2	OSD_B
Gm16004	2.0086	0.313725	0.186275	OSD_1	OSD_2	OSD_B
Gm16130	1.83885	0.304348	0.195652	NA	OSD_2	OSD_B
Gm16582	1.85733	0.689815	0.189815	OSD_1	OSD_2	OSD_B
Gm16685	1.716	0.307692	0.192308	NA	OSD_2	NA
Gm16976	1.74819	0.5	NA	NA	NA	OSD_B
Gm20033	1.93618	0.532819	0.0328185	OSD_1	OSD_2	OSD_B
Gm20275	1.77085	0.59322	0.0932203	OSD_1	NA	OSD_B
Gm20388	2.71377	0.478093	0.0219072	OSD_1	OSD_2	OSD_B
Gm20619	1.9971	0.66443	0.16443	OSD_1	OSD_2	OSD_B
Gm20679	1.86727	0.371041	0.128959	OSD_1	OSD_2	OSD_B
Gm20696	1.85733	0.537037	0.037037	OSD_1	OSD_2	OSD_B
Gm20754	1.84716	0.473934	0.0260664	OSD_1	OSD_2	OSD_B
Gm20757	1.74036	0.236364	0.263636	OSD_1	NA	NA
Gm26551	1.75587	0.438596	0.0614035	OSD_1	OSD_2	NA
Gm26561	2	0.486667	0.0133333	OSD_1	OSD_2	OSD_B
Gm26668	1.73239	0.444444	0.0555556	OSD_1	NA	NA
Gm26694	1.82607	0.686567	0.186567	NA	NA	OSD_B
Gm26786	1.79704	0.478723	0.0212766	OSD_1	OSD_2	OSD_B
Gm26861	2.03342	0.574074	0.0740741	OSD_1	OSD_2	OSD_B
Gm2716	1.81068	0.345361	0.154639	OSD_1	OSD_2	OSD_B
Gm28036	1.93281	0.575875	0.0758755	OSD_1	OSD_2	OSD_B
Gm28047	1.74036	0.545455	0.0454545	OSD_1	NA	NA
Gm28277	1.74819	0.660714	0.160714	OSD_1	OSD_2	NA
Gm28376	1.75205	0.699115	0.199115	NA	OSD_2	OSD_B
Gm28434	1.87118	0.300448	0.199552	OSD_1	OSD_2	OSD_B
Gm28494	2.18846	0.470842	0.0291577	OSD_1	OSD_2	OSD_B
Gm28539	1.83463	0.629268	0.129268	OSD_1	OSD_2	OSD_B
Gm28863	1.81734	0.700508	0.200508	OSD_1	OSD_2	OSD_B
Gm28905	1.77085	0.567797	0.0677966	OSD_1	OSD_2	NA
Gm28928	1.84716	0.398104	0.101896	OSD_1	OSD_2	OSD_B
Gm29018	1.80277	0.755906	0.255906	OSD_1	NA	OSD_B
Gm29051	1.92082	0.408	0.092	OSD_1	OSD_2	OSD_B
Gm29242	2.06446	0.37931	0.12069	OSD_1	OSD_2	OSD_B
Gm29394	1.88081	0.605263	0.105263	OSD_1	NA	NA
Gm29506	1.98975	0.406143	0.0938567	OSD_1	OSD_2	OSD_B
Gm29536	1.75587	0.350877	0.149123	OSD_1	NA	OSD_B
Gm30117	1.8293	0.348148	0.151852	NA	OSD_2	OSD_B
Gm31135	1.90669	0.429752	0.0702479	OSD_1	OSD_2	OSD_B
Gm31458	1.85733	0.333333	0.166667	NA	NA	OSD_B
Gm31508	1.77085	0.576271	0.0762712	NA	OSD_2	NA
Gm32442	1.77085	0.412429	0.0875706	OSD_1	OSD_2	OSD_B
Gm32647	1.91908	0.461847	0.0381526	OSD_1	OSD_2	OSD_B
Gm32828	1.85733	0.523148	0.0231481	OSD_1	OSD_2	OSD_B
Gm32884	1.75587	0.631579	0.131579	NA	NA	OSD_B
Gm33525	1.86332	0.178082	0.321918	NA	NA	OSD_B
Gm33948	1.86034	0.324138	0.175862	NA	OSD_2	OSD_B
Gm35154	1.91645	0.345455	0.154545	OSD_1	OSD_2	NA
Gm35853	1.76592	0.291429	0.208571	OSD_1	OSD_2	OSD_B
Gm37013	2.41553	0.385403	0.114597	OSD_1	OSD_2	OSD_B
Gm37240	2.34374	0.41994	0.0800604	OSD_1	OSD_2	OSD_B
Gm37388	2.41553	0.385403	0.114597	OSD_1	OSD_2	OSD_B
Gm38048	1.73239	0.37037	0.12963	NA	NA	OSD_B
Gm40646	1.84094	0.384615	0.115385	OSD_1	OSD_2	OSD_B
Gm41219	1.7364	0.706422	0.206422	NA	OSD_2	OSD_B
Gm41335	1.98528	0.513793	0.0137931	OSD_1	OSD_2	OSD_B
Gm42416	2.42975	0.376704	0.123296	OSD_1	OSD_2	OSD_B
Gm42707	1.70757	0.196078	0.303922	NA	OSD_2	NA
Gm42791	1.70757	0.294118	0.205882	NA	OSD_2	NA
Gm42906	1.93785	0.519231	0.0192308	OSD_1	OSD_2	OSD_B
Gm43049	1.76716	0.623932	0.123932	NA	OSD_2	OSD_B
Gm43312	1.76343	0.672414	0.172414	OSD_1	NA	NA
Gm43376	1.95424	0.681481	0.181481	OSD_1	OSD_2	OSD_B
Gm43824	1.76343	0.439655	0.0603448	OSD_1	NA	OSD_B
Gm44129	1.7364	0.614679	0.114679	OSD_1	NA	OSD_B
Gm44140	2.04139	0.315152	0.184848	OSD_1	OSD_2	OSD_B
Gm44593	1.74819	0.392857	0.107143	NA	OSD_2	NA
Gm45062	1.78533	0.584699	0.0846995	OSD_1	OSD_2	OSD_B
Gm45194	1.77085	0.440678	0.059322	OSD_1	NA	OSD_B
Gm45321	1.727	0.34375	0.15625	OSD_1	OSD_2	OSD_B
Gm45341	1.84716	0.511848	0.0118483	OSD_1	OSD_2	OSD_B
Gm45455	1.83463	0.512195	0.0121951	OSD_1	OSD_2	OSD_B
Gm45740	2.08991	0.623306	0.123306	OSD_1	OSD_2	OSD_B
Gm45861	2.04532	0.48048	0.0195195	OSD_1	OSD_2	OSD_B
Gm45904	1.74036	0.454545	0.0454545	OSD_1	NA	NA
Gm46102	2	0.476667	0.0233333	OSD_1	OSD_2	OSD_B
Gm46189	1.85733	0.736111	0.236111	OSD_1	OSD_2	OSD_B
Gm46573	2.12494	0.3975	0.1025	OSD_1	OSD_2	OSD_B
Gm47020	2.2952	0.364865	0.135135	OSD_1	OSD_2	OSD_B
Gm47902	2.04402	0.695783	0.195783	OSD_1	OSD_2	OSD_B
Gm48023	2.14197	0.591346	0.0913462	OSD_1	OSD_2	OSD_B
Gm48387	1.79239	0.66129	0.16129	NA	OSD_2	NA
Gm48396	1.89579	0.34322	0.15678	OSD_1	OSD_2	OSD_B
Gm48883	1.85431	0.363636	0.136364	NA	OSD_2	OSD_B
Gm49076	2.03476	0.698462	0.198462	OSD_1	OSD_2	OSD_B
Gm49164	1.83569	0.372263	0.127737	OSD_1	OSD_2	NA
Gm49165	2.24386	0.587452	0.0874525	OSD_1	OSD_2	OSD_B
Gm49171	1.86134	0.522936	0.0229358	OSD_1	OSD_2	OSD_B
Gm49496	1.83885	0.536232	0.0362319	OSD_1	OSD_2	OSD_B
Gm49685	1.96221	0.581818	0.0818182	OSD_1	OSD_2	OSD_B
Gm49711	1.79934	0.52381	0.0238095	NA	NA	OSD_B
Gm50084	2.01564	0.620579	0.120579	OSD_1	OSD_2	OSD_B
Gm5099	1.87313	0.71875	0.21875	OSD_1	OSD_2	OSD_B
Gm6062	1.74429	0.810811	0.310811	OSD_1	NA	OSD_B
Gm7706	1.80277	0.637795	0.137795	OSD_1	OSD_2	NA
Gm8066	1.76343	0.327586	0.172414	OSD_1	NA	NA
Gm8091	1.85126	0.647887	0.147887	NA	NA	OSD_B
Gm8139	1.74036	0.327273	0.172727	NA	NA	OSD_B
Gm816	1.87699	0.393805	0.106195	OSD_1	OSD_2	OSD_B
Gm960	1.80618	0.671875	0.171875	OSD_1	NA	NA
Gm9801	1.73239	0.462963	0.037037	OSD_1	OSD_2	NA
Gmds	2.17993	0.354626	0.145374	OSD_1	OSD_2	OSD_B
Gnaq	1.72428	0.415094	0.0849057	NA	NA	OSD_B
Gnat3	1.75205	0.380531	0.119469	OSD_1	NA	OSD_B
Gpatch2	1.90849	0.432099	0.0679012	OSD_1	OSD_2	OSD_B
Gpatch2l	1.74036	0.345455	0.154545	NA	OSD_2	OSD_B
Gpbp1	1.86629	0.55102	0.0510204	NA	OSD_2	OSD_B
Gpc3	1.72016	0.409524	0.0904762	NA	OSD_2	OSD_B
Gpc4	2.11394	0.584615	0.0846154	OSD_1	OSD_2	OSD_B
Gpc5	2.25768	0.499079	0.00092081	OSD_1	OSD_2	OSD_B
Gpc6	2.50243	0.491614	0.00838574	OSD_1	OSD_2	OSD_B
Gphn	2.41775	0.543949	0.043949	OSD_1	OSD_2	OSD_B
Gpr137c	1.98826	0.565068	0.0650685	OSD_1	OSD_2	OSD_B
Gpr158	2.02257	0.462025	0.0379747	OSD_1	OSD_2	OSD_B
Greb1l	1.76343	0.551724	0.0517241	OSD_1	NA	NA
Gria1	1.77085	0.508475	0.00847458	NA	NA	OSD_B
Gria3	1.79934	0.349206	0.150794	OSD_1	NA	NA
Gria4	2.3457	0.545865	0.0458647	OSD_1	OSD_2	OSD_B
Grid1	2.00289	0.433775	0.0662252	OSD_1	OSD_2	OSD_B
Grid2	2.41885	0.54892	0.0489199	OSD_1	OSD_2	OSD_B
Grik1	1.87313	0.5625	0.0625	OSD_1	OSD_2	OSD_B
Grik2	2.20412	0.558333	0.0583333	OSD_1	OSD_2	OSD_B
Grik4	2.10152	0.646438	0.146438	OSD_1	OSD_2	OSD_B
Grin2a	1.97004	0.578571	0.0785714	OSD_1	OSD_2	OSD_B
Grin2b	1.92082	0.436	0.064	OSD_1	OSD_2	OSD_B
Grin3a	1.80618	0.65625	0.15625	OSD_1	NA	NA
Grip1	2.04271	0.52568	0.0256798	OSD_1	OSD_2	OSD_B
Grk5	2.14406	0.406699	0.0933014	OSD_1	OSD_2	OSD_B
Grm5	1.83885	0.637681	0.137681	NA	NA	OSD_B
Grm7	2.33041	0.44081	0.05919	OSD_1	OSD_2	OSD_B
Grm8	2.23805	0.408478	0.0915222	OSD_1	OSD_2	OSD_B
Gtdc1	1.8451	0.521429	0.0214286	OSD_1	OSD_2	NA
Gtf3c3	1.96536	0.631769	0.131769	OSD_1	OSD_2	OSD_B
Gt(ROSA)26Sor	2.0086	0.359477	0.140523	OSD_1	OSD_2	OSD_B
Gulp1	1.8293	0.422222	0.0777778	OSD_1	NA	OSD_B
Gyg	2.11727	0.35369	0.14631	OSD_1	OSD_2	OSD_B
Hcn1	1.91027	0.385246	0.114754	OSD_1	OSD_2	OSD_B
Hcrtr2	1.76343	0.37931	0.12069	NA	NA	OSD_B
Hdac4	1.87699	0.495575	0.00442478	OSD_1	OSD_2	OSD_B
Hdac9	2.14509	0.53222	0.0322196	OSD_1	OSD_2	OSD_B
Hdx	1.77085	0.322034	0.177966	OSD_1	NA	NA
Hecw1	1.72428	0.433962	0.0660377	NA	OSD_2	NA
Hecw2	1.74429	0.432432	0.0675676	OSD_1	OSD_2	NA
Herc1	1.79934	0.47619	0.0238095	NA	OSD_2	NA
Herc2	1.8293	0.407407	0.0925926	OSD_1	NA	OSD_B
Hexb	1.77085	0.694915	0.194915	OSD_1	NA	OSD_B
Hira	1.81068	0.623711	0.123711	OSD_1	OSD_2	OSD_B
Hivep3	1.84094	0.677885	0.177885	OSD_1	OSD_2	OSD_B
Hmcn1	1.76716	0.495726	0.0042735	OSD_1	NA	OSD_B
Hnf4g	1.88649	0.74026	0.24026	OSD_1	OSD_2	OSD_B
Hnmt	1.82607	0.641791	0.141791	NA	OSD_2	NA
Hpse2	2.15937	0.420323	0.0796767	OSD_1	OSD_2	OSD_B
Hpx	1.83251	0.647059	0.147059	OSD_1	OSD_2	OSD_B
Hrh2	1.79934	0.365079	0.134921	NA	OSD_2	NA
Hs3st4	1.8653	0.377273	0.122727	OSD_1	OSD_2	OSD_B
Hs6st3	2.20772	0.371901	0.128099	OSD_1	OSD_2	OSD_B
Htr1f	1.83251	0.588235	0.0882353	OSD_1	NA	OSD_B
Hyal5	1.77815	0.366667	0.133333	NA	NA	OSD_B
Hydin	1.8789	0.546256	0.0462555	OSD_1	OSD_2	OSD_B
Igsf21	1.74036	0.333333	0.166667	OSD_1	OSD_2	OSD_B
Il1rapl1	2.33445	0.533951	0.0339506	OSD_1	OSD_2	OSD_B
Il1rapl2	2.35025	0.44494	0.0550595	OSD_1	OSD_2	OSD_B
Il20ra	1.78888	0.447154	0.0528455	OSD_1	NA	OSD_B
Immp2l	2.10947	0.46114	0.0388601	OSD_1	OSD_2	OSD_B
Ino80d	1.926	0.592885	0.0928854	OSD_1	OSD_2	OSD_B
Ino80dos	1.85532	0.623256	0.123256	OSD_1	OSD_2	OSD_B
Inpp4a	1.72428	0.566038	0.0660377	OSD_1	NA	NA
Inpp4b	2.47031	0.536117	0.0361174	OSD_1	OSD_2	OSD_B
Insr	1.85329	0.415888	0.0841121	OSD_1	OSD_2	OSD_B
Ints6	1.716	0.403846	0.0961538	NA	NA	OSD_B
Ipcef1	1.71878	0.617834	0.117834	OSD_1	OSD_2	OSD_B
Ipo9	1.81291	0.630769	0.130769	OSD_1	OSD_2	NA
Iqcm	1.79934	0.420635	0.0793651	OSD_1	NA	OSD_B
Iqgap2	1.79588	0.576	0.076	OSD_1	NA	OSD_B
Iqschfp	2.11616	0.387755	0.112245	OSD_1	OSD_2	OSD_B
Iqsec1	1.90309	0.491667	0.00833333	OSD_1	OSD_2	OSD_B
Irgc1	1.81291	0.353846	0.146154	NA	NA	OSD_B
Itga4	1.94448	0.454545	0.0454545	OSD_1	NA	NA
Itga6	1.76343	0.551724	0.0517241	OSD_1	NA	NA
Itga9	1.73239	0.314815	0.185185	NA	OSD_2	NA
Itgbl1	1.96063	0.39781	0.10219	OSD_1	OSD_2	OSD_B
Itpr1	1.78533	0.622951	0.122951	OSD_1	NA	NA
Itpr2	1.75587	0.578947	0.0789474	NA	NA	OSD_B
Jarid2	1.86332	0.525114	0.0251142	OSD_1	OSD_2	OSD_B
Jazf1	1.99123	0.591837	0.0918367	OSD_1	NA	NA
Jph1	1.76343	0.344828	0.155172	NA	NA	OSD_B
Kalrn	2.04139	0.539394	0.0393939	OSD_1	OSD_2	OSD_B
Kat6b	1.74819	0.375	0.125	OSD_1	NA	NA
Kcnab1	1.83569	0.49635	0.00364964	OSD_1	NA	OSD_B
Kcnb2	1.97467	0.597173	0.0971731	OSD_1	OSD_2	OSD_B
Kcnc2	1.92082	0.424	0.076	OSD_1	OSD_2	OSD_B
Kcnd2	1.95585	0.490775	0.00922509	OSD_1	OSD_2	OSD_B
Kcnh7	1.92082	0.436	0.064	OSD_1	OSD_2	OSD_B
Kcnh8	1.81624	0.519084	0.019084	OSD_1	NA	OSD_B
Kcnip4	2.49693	0.537155	0.037155	OSD_1	OSD_2	OSD_B
Kcnj6	1.81291	0.6	0.1	NA	NA	OSD_B
Kcnma1	2.09225	0.444744	0.0552561	OSD_1	OSD_2	OSD_B
Kcnn2	1.77085	0.567797	0.0677966	OSD_1	OSD_2	NA
Kcnq1	2.04007	0.577508	0.0775076	OSD_1	OSD_2	OSD_B
Kcnq3	1.8451	0.557143	0.0571429	OSD_1	OSD_2	OSD_B
Kcnq5	1.81291	0.607692	0.107692	OSD_1	NA	OSD_B
Kctd18	1.716	0.307692	0.192308	OSD_1	NA	NA
Kctd8	1.77815	0.516667	0.0166667	OSD_1	NA	OSD_B
Kdm5a	1.77085	0.70339	0.20339	OSD_1	OSD_2	NA
Khdrbs2	1.75077	0.514793	0.0147929	OSD_1	OSD_2	OSD_B
Kif13b	1.77085	0.457627	0.0423729	OSD_1	NA	NA
Kif16b	1.94939	0.610487	0.110487	OSD_1	OSD_2	OSD_B
Kif20b	1.88081	0.640351	0.140351	OSD_1	OSD_2	OSD_B
Kif26b	1.96221	0.4	0.1	OSD_1	OSD_2	OSD_B
Kif6	1.87506	0.671111	0.171111	OSD_1	OSD_2	OSD_B
Kirrel3	1.97772	0.596491	0.0964912	OSD_1	OSD_2	OSD_B
Klf12	1.96848	0.480287	0.0197133	OSD_1	OSD_2	OSD_B
Klhl13	2.15229	0.333333	0.166667	OSD_1	OSD_2	OSD_B
Klhl29	1.74819	0.455357	0.0446429	OSD_1	NA	OSD_B
Klhl32	2.32291	0.424723	0.0752773	OSD_1	OSD_2	OSD_B
Kmt2a	1.77815	0.35	0.15	NA	NA	OSD_B
Kmt2c	1.81734	0.624365	0.124365	OSD_1	OSD_2	OSD_B
Kremen1	1.79005	0.697297	0.197297	OSD_1	OSD_2	OSD_B
Ksr2	2.37414	0.38169	0.11831	OSD_1	OSD_2	OSD_B
L3mbtl4	1.76343	0.37931	0.12069	OSD_1	NA	NA
Lama2	2.03342	0.472222	0.0277778	OSD_1	OSD_2	OSD_B
Lamb1	1.94448	0.390152	0.109848	OSD_1	OSD_2	OSD_B
Lamc1	1.83251	0.455882	0.0441176	OSD_1	OSD_2	OSD_B
Large1	1.83037	0.472906	0.0270936	OSD_1	OSD_2	OSD_B
Lcor	1.70757	0.647059	0.147059	OSD_1	NA	NA
Lcorl	1.99417	0.662162	0.162162	OSD_1	OSD_2	OSD_B
Ldlrad4	1.83885	0.347826	0.152174	OSD_1	NA	OSD_B
Lgr5	1.80163	0.473684	0.0263158	OSD_1	OSD_2	OSD_B
Lhfpl3	1.77452	0.470588	0.0294118	OSD_1	NA	OSD_B
Lig3	1.74819	0.464286	0.0357143	OSD_1	NA	NA
Lingo2	2.32838	0.602504	0.102504	OSD_1	OSD_2	OSD_B
Lmbr1	1.98076	0.397213	0.102787	OSD_1	OSD_2	OSD_B
Loxhd1	1.716	0.538462	0.0384615	NA	NA	OSD_B
Lpp	2.12818	0.521092	0.0210918	OSD_1	OSD_2	OSD_B
Lrba	2.03342	0.558642	0.058642	OSD_1	OSD_2	OSD_B
Lrch1	1.80618	0.359375	0.140625	NA	OSD_2	OSD_B
Lrguk	1.7733	0.41573	0.0842697	OSD_1	OSD_2	OSD_B
Lrig2	1.9049	0.439834	0.060166	OSD_1	OSD_2	OSD_B
Lrmda	2.21836	0.550403	0.0504032	OSD_1	OSD_2	OSD_B
Lrp1b	2.60924	0.514754	0.0147541	OSD_1	OSD_2	OSD_B
Lrrc28	1.99417	0.435811	0.0641892	OSD_1	OSD_2	OSD_B
Lrrc4c	2.10152	0.459103	0.0408971	OSD_1	OSD_2	OSD_B
Lrrc7	1.75587	0.596491	0.0964912	NA	NA	OSD_B
Lrrtm4	2.05051	0.421365	0.078635	OSD_1	OSD_2	OSD_B
Lsamp	2.66745	0.456631	0.0433692	OSD_1	OSD_2	OSD_B
Lsr	1.96221	0.738182	0.238182	OSD_1	OSD_2	OSD_B
Ltbp1	1.83037	0.394089	0.105911	OSD_1	OSD_2	OSD_B
Luc7l2	1.716	0.653846	0.153846	NA	NA	OSD_B
Luzp2	1.80618	0.515625	0.015625	OSD_1	OSD_2	NA
Ly86	1.70757	0.705882	0.205882	NA	NA	OSD_B
Lysmd4	1.83251	0.313725	0.186275	OSD_1	OSD_2	OSD_B
Macc1	2.24879	0.578947	0.0789474	OSD_1	OSD_2	OSD_B
Macf1	1.72835	0.420561	0.0794393	NA	OSD_2	OSD_B
Macrod2	2.50379	0.529781	0.0297806	OSD_1	OSD_2	OSD_B
Mageb18	2.19312	0.519231	0.0192308	OSD_1	OSD_2	OSD_B
Magi1	1.926	0.498024	0.00197628	OSD_1	OSD_2	OSD_B
Magi2	2.65737	0.495231	0.00476889	OSD_1	OSD_2	OSD_B
Magi3	1.9345	0.476744	0.0232558	OSD_1	NA	NA
Magohb	1.88081	0.335526	0.164474	NA	OSD_2	OSD_B
Malrd1	2.09691	0.448	0.052	OSD_1	OSD_2	OSD_B
Mamdc2	1.73239	0.555556	0.0555556	OSD_1	NA	NA
Maml2	1.90669	0.475207	0.0247934	OSD_1	OSD_2	OSD_B
Maml3	1.72016	0.457143	0.0428571	OSD_1	NA	OSD_B
Man1a	1.74819	0.375	0.125	OSD_1	NA	NA
Map2k4	1.77815	0.391667	0.108333	OSD_1	NA	OSD_B
Map2k5	1.74036	0.454545	0.0454545	NA	NA	OSD_B
Map3k13	1.75587	0.333333	0.166667	OSD_1	NA	OSD_B
Map3k15	1.72428	0.622642	0.122642	OSD_1	NA	NA
Map4	1.78176	0.46281	0.0371901	NA	OSD_2	OSD_B
Map4k3	1.75587	0.333333	0.166667	OSD_1	NA	NA
Mapk10	1.82607	0.425373	0.0746269	OSD_1	NA	OSD_B
Mapk7	1.92428	0.337302	0.162698	OSD_1	OSD_2	OSD_B
Mapkap1	1.80618	0.59375	0.09375	OSD_1	NA	OSD_B
Mapkapk2	1.98677	0.670103	0.170103	OSD_1	NA	NA
March1	2.33713	0.51227	0.0122699	OSD_1	OSD_2	OSD_B
March11	1.76343	0.551724	0.0517241	OSD_1	NA	OSD_B
Masp1	1.70757	0.588235	0.0882353	NA	NA	OSD_B
Mast4	2.17124	0.442697	0.0573034	OSD_1	OSD_2	OSD_B
Mbd5	2.00289	0.65894	0.15894	OSD_1	OSD_2	OSD_B
Mbtps2	1.9762	0.316901	0.183099	OSD_1	OSD_2	OSD_B
Mcc	1.90309	0.41875	0.08125	OSD_1	NA	OSD_B
Mcoln3	1.76839	0.698864	0.198864	OSD_1	OSD_2	OSD_B
Mctp1	2.20952	0.399177	0.100823	OSD_1	OSD_2	OSD_B
Mctp2	1.74036	0.354545	0.145455	NA	OSD_2	OSD_B
Mcu	1.90849	0.399177	0.100823	OSD_1	OSD_2	OSD_B
Mdga2	2.18279	0.396061	0.103939	OSD_1	OSD_2	OSD_B
Mecom	1.88081	0.495614	0.00438596	OSD_1	OSD_2	OSD_B
Med12l	1.78056	0.38674	0.11326	OSD_1	OSD_2	OSD_B
Mef2a	1.97004	0.585714	0.0857143	OSD_1	OSD_2	OSD_B
Megf10	2.01424	0.422581	0.0774194	OSD_1	OSD_2	OSD_B
Megf11	1.77085	0.644068	0.144068	OSD_1	NA	NA
Megf6	1.91204	0.35102	0.14898	OSD_1	OSD_2	OSD_B
Mei1	1.87795	0.602649	0.102649	OSD_1	NA	OSD_B
Metap1d	1.716	0.711538	0.211538	NA	NA	OSD_B
Mettl15	1.74819	0.607143	0.107143	OSD_1	NA	OSD_B
Mgam	1.79934	0.539683	0.0396825	NA	OSD_2	NA
Mgat4c	2.4014	0.562169	0.0621693	OSD_1	OSD_2	OSD_B
Mgat5	1.75587	0.421053	0.0789474	OSD_1	OSD_2	NA
Mgmt	1.81734	0.527919	0.0279188	OSD_1	OSD_2	OSD_B
Mindy4	1.95585	0.619926	0.119926	OSD_1	OSD_2	OSD_B
Mir99ahg	2.00575	0.509868	0.00986842	OSD_1	OSD_2	OSD_B
Mlip	1.74819	0.464286	0.0357143	OSD_1	NA	NA
Mon2	2.11171	0.574742	0.0747423	OSD_1	OSD_2	OSD_B
Morrbid	2.44143	0.413752	0.0862485	OSD_1	OSD_2	OSD_B
Mpp7	1.81734	0.370558	0.129442	OSD_1	OSD_2	OSD_B
Mrps6	1.76343	0.5	NA	NA	NA	OSD_B
Mrtfa	1.92428	0.396825	0.103175	OSD_1	OSD_2	OSD_B
Msra	1.94612	0.543396	0.0433962	OSD_1	OSD_2	OSD_B
Mthfs	2.25768	0.259669	0.240331	OSD_1	NA	NA
mt-Nd6	1.73239	0.296296	0.203704	NA	NA	OSD_B
Muc13	1.9058	0.385093	0.114907	NA	OSD_2	OSD_B
Muc16	1.89209	0.491453	0.00854701	OSD_1	OSD_2	OSD_B
Myh15	1.7364	0.366972	0.133028	OSD_1	NA	OSD_B
Mylk	1.77815	0.466667	0.0333333	NA	OSD_2	NA
Myo16	1.95263	0.605948	0.105948	OSD_1	OSD_2	OSD_B
Myo1d	1.76343	0.448276	0.0517241	NA	OSD_2	OSD_B
Myo1e	1.72428	0.415094	0.0849057	OSD_1	NA	NA
Myo3b	2.01143	0.574675	0.0746753	OSD_1	OSD_2	OSD_B
Myo5b	1.72428	0.471698	0.0283019	OSD_1	NA	NA
Myo9a	1.86629	0.401361	0.0986395	OSD_1	NA	OSD_B
Myt1	1.89209	0.602564	0.102564	OSD_1	OSD_2	OSD_B
N4bp2l2	2.17609	0.611111	0.111111	OSD_1	OSD_2	OSD_B
Naaladl2	2.27493	0.421239	0.0787611	OSD_1	OSD_2	OSD_B
Nars2	1.77815	0.341667	0.158333	OSD_1	NA	OSD_B
Nav1	1.72428	0.566038	0.0660377	OSD_1	NA	NA
Nav2	2.31246	0.331169	0.168831	OSD_1	OSD_2	OSD_B
Nav3	2.24055	0.465517	0.0344828	OSD_1	OSD_2	OSD_B
Nbas	1.78533	0.442623	0.057377	OSD_1	OSD_2	NA
Nbea	2.23972	0.403071	0.096929	OSD_1	OSD_2	OSD_B
Ncald	1.72016	0.533333	0.0333333	OSD_1	OSD_2	NA
Nckap5	2.23045	0.466667	0.0333333	OSD_1	OSD_2	OSD_B
Ncoa2	1.74036	0.590909	0.0909091	NA	OSD_2	OSD_B
Ncoa7	1.94939	0.659176	0.159176	OSD_1	OSD_2	OSD_B
Ncor1	2.17609	0.513333	0.0133333	OSD_1	NA	NA
Ndufs1	1.84716	0.374408	0.125592	OSD_1	OSD_2	OSD_B
Neb	1.79934	0.412698	0.0873016	NA	NA	OSD_B
Nebl	1.91733	0.391129	0.108871	OSD_1	OSD_2	OSD_B
Nectin3	1.74819	0.517857	0.0178571	OSD_1	NA	NA
Nedd4l	1.76343	0.482759	0.0172414	OSD_1	NA	OSD_B
Nedd9	2.1038	0.627297	0.127297	OSD_1	OSD_2	OSD_B
Negr1	2.30535	0.534653	0.0346535	OSD_1	OSD_2	OSD_B
Nell1	2.31175	0.460163	0.0398374	OSD_1	OSD_2	OSD_B
Nell2	1.88837	0.551724	0.0517241	OSD_1	OSD_2	OSD_B
Nf1	1.75587	0.491228	0.00877193	NA	NA	OSD_B
Nfia	1.93112	0.398438	0.101562	OSD_1	OSD_2	OSD_B
Nfib	1.79239	0.55914	0.0591398	OSD_1	OSD_2	OSD_B
Nfkb1	1.85934	0.792627	0.292627	OSD_1	OSD_2	OSD_B
Nfx1	2.08517	0.619178	0.119178	OSD_1	OSD_2	OSD_B
Nhs	1.92082	0.46	0.04	OSD_1	OSD_2	OSD_B
Nhsl1	1.72428	0.471698	0.0283019	NA	OSD_2	NA
Nhsl2	1.79239	0.370968	0.129032	NA	NA	OSD_B
Nipbl	1.87506	0.444444	0.0555556	OSD_1	OSD_2	OSD_B
Nkain2	2.3723	0.458274	0.0417256	OSD_1	OSD_2	OSD_B
Nkain3	2.24304	0.550476	0.0504762	OSD_1	OSD_2	OSD_B
Nlgn1	2.01143	0.519481	0.0194805	OSD_1	OSD_2	OSD_B
Nlrp9c	1.72428	0.396226	0.103774	OSD_1	NA	NA
Nol4	2.15229	0.399061	0.100939	OSD_1	OSD_2	OSD_B
Nos1ap	1.73772	0.493902	0.00609756	OSD_1	OSD_2	OSD_B
Npas3	2.16928	0.519187	0.0191874	OSD_1	OSD_2	OSD_B
Npsr1	1.74819	0.303571	0.196429	OSD_1	NA	NA
Nr3c2	1.97924	0.534965	0.034965	OSD_1	OSD_2	OSD_B
Nr6a1	1.79239	0.564516	0.0645161	OSD_1	NA	NA
Nrg1	2.45989	0.449711	0.050289	OSD_1	OSD_2	OSD_B
Nrg3	2.3927	0.473684	0.0263158	OSD_1	OSD_2	OSD_B
Nrxn1	2.56269	0.47354	0.0264599	OSD_1	OSD_2	OSD_B
Nrxn3	2.3962	0.603748	0.103748	OSD_1	OSD_2	OSD_B
Ntm	2.21661	0.546559	0.0465587	OSD_1	OSD_2	OSD_B
Ntn1	1.9927	0.59661	0.0966102	OSD_1	OSD_2	OSD_B
Ntng1	1.99564	0.343434	0.156566	OSD_1	OSD_2	OSD_B
Ntrk2	1.70757	0.411765	0.0882353	OSD_1	NA	NA
Ntrk3	2.14819	0.464455	0.035545	OSD_1	OSD_2	OSD_B
Nup37	1.79239	0.419355	0.0806452	NA	NA	OSD_B
Nxn	1.73239	0.351852	0.148148	OSD_1	NA	NA
Nxpe4	1.73239	0.444444	0.0555556	NA	NA	OSD_B
Nyap2	1.8653	0.363636	0.136364	OSD_1	OSD_2	OSD_B
Oca2	1.86923	0.504505	0.0045045	OSD_1	OSD_2	OSD_B
Ofcc1	1.75587	0.552632	0.0526316	OSD_1	NA	OSD_B
Olfr1123	1.81954	0.560606	0.0606061	OSD_1	NA	NA
Olfr1193	1.81291	0.246154	0.253846	NA	OSD_2	NA
Olfr1222	1.716	0.211538	0.288462	NA	OSD_2	NA
Olfr18	1.77573	0.586592	0.0865922	OSD_1	OSD_2	OSD_B
Olfr799	1.78888	0.235772	0.264228	OSD_1	OSD_2	NA
Opcml	2.18469	0.553377	0.0533769	OSD_1	OSD_2	OSD_B
Oprm1	1.89395	0.425532	0.0744681	OSD_1	OSD_2	OSD_B
Osbpl6	1.88271	0.449782	0.0502183	OSD_1	OSD_2	OSD_B
Oxr1	1.96848	0.634409	0.134409	OSD_1	OSD_2	OSD_B
P3h2	1.74036	0.363636	0.136364	NA	NA	OSD_B
Pacrg	1.85733	0.381944	0.118056	OSD_1	NA	OSD_B
Pak3	2.07797	0.339833	0.160167	OSD_1	OSD_2	OSD_B
Palld	1.80618	0.578125	0.078125	OSD_1	NA	OSD_B
Palm2	1.92255	0.593625	0.0936255	OSD_1	OSD_2	OSD_B
Palmd	1.92942	0.317647	0.182353	NA	NA	OSD_B
Pappa	1.87506	0.553333	0.0533333	OSD_1	NA	OSD_B
Pard3	2.19033	0.443011	0.0569892	OSD_1	OSD_2	OSD_B
Pard3b	2.14301	0.465228	0.0347722	OSD_1	OSD_2	OSD_B
Parm1	1.73239	0.679012	0.179012	OSD_1	OSD_2	OSD_B
Patj	2.04792	0.459701	0.0402985	OSD_1	OSD_2	OSD_B
Pbx1	1.80277	0.503937	0.00393701	OSD_1	NA	OSD_B
Pcbp3	1.77815	0.408333	0.0916667	OSD_1	OSD_2	NA
Pcca	1.86332	0.579909	0.0799087	OSD_1	OSD_2	OSD_B
Pcdh11x	1.76716	0.478632	0.0213675	OSD_1	OSD_2	NA
Pcdh15	2.15127	0.552941	0.0529412	OSD_1	OSD_2	OSD_B
Pcdh7	1.76592	0.622857	0.122857	OSD_1	OSD_2	OSD_B
Pcdh9	2.17124	0.591011	0.0910112	OSD_1	OSD_2	OSD_B
Pcdha1	1.87313	0.276786	0.223214	OSD_1	OSD_2	OSD_B
Pcdha11	2.07918	0.266667	0.233333	OSD_1	OSD_2	OSD_B
Pcdha12	1.82282	0.315789	0.184211	OSD_1	NA	OSD_B
Pcdha2	1.87313	0.276786	0.223214	OSD_1	OSD_2	OSD_B
Pcdha3	1.85934	0.262673	0.237327	OSD_1	OSD_2	OSD_B
Pcdha4	1.85934	0.262673	0.237327	OSD_1	OSD_2	OSD_B
Pcdha5	1.86923	0.331081	0.168919	OSD_1	NA	OSD_B
Pcdha6	1.86629	0.333333	0.166667	OSD_1	NA	OSD_B
Pcdha7	1.86332	0.335616	0.164384	OSD_1	NA	OSD_B
Pcdha8	1.86332	0.335616	0.164384	OSD_1	NA	OSD_B
Pcdha9	1.82282	0.315789	0.184211	OSD_1	NA	OSD_B
Pcdhga1	2.11171	0.368557	0.131443	OSD_1	OSD_2	OSD_B
Pcdhga2	2.10947	0.370466	0.129534	OSD_1	OSD_2	OSD_B
Pcdhga3	2.10721	0.369792	0.130208	OSD_1	OSD_2	OSD_B
Pcdhga4	1.79934	0.452381	0.047619	OSD_1	NA	OSD_B
Pcdhga5	1.79934	0.452381	0.047619	OSD_1	NA	OSD_B
Pcdhga6	1.79239	0.403226	0.0967742	OSD_1	NA	NA
Pcdhga7	1.78533	0.409836	0.0901639	OSD_1	NA	NA
Pcdhgb1	1.79934	0.452381	0.047619	OSD_1	NA	OSD_B
Pcdhgb2	1.79934	0.452381	0.047619	OSD_1	NA	OSD_B
Pcdhgb4	1.78533	0.409836	0.0901639	OSD_1	NA	NA
Pclo	1.88081	0.342105	0.157895	NA	OSD_2	NA
Pcnx	1.74036	0.454545	0.0454545	NA	OSD_2	NA
Pcsk2	2.01002	0.680782	0.180782	OSD_1	OSD_2	OSD_B
Pcsk5	2.10834	0.314286	0.185714	OSD_1	OSD_2	OSD_B
Pcx	2.01703	0.362179	0.137821	OSD_1	OSD_2	OSD_B
Pde10a	1.74429	0.378378	0.121622	OSD_1	NA	OSD_B
Pde1a	1.73239	0.592593	0.0925926	OSD_1	NA	NA
Pde1c	1.98975	0.450512	0.0494881	OSD_1	OSD_2	OSD_B
Pde3a	2.17706	0.523282	0.0232816	OSD_1	OSD_2	OSD_B
Pde4b	2.28556	0.633851	0.133851	OSD_1	OSD_2	OSD_B
Pde4d	2.347	0.445277	0.0547226	OSD_1	OSD_2	OSD_B
Pde4dip	1.8293	0.407407	0.0925926	OSD_1	NA	OSD_B
Pde5a	1.75587	0.350877	0.149123	NA	NA	OSD_B
Pde7a	1.79239	0.349462	0.150538	OSD_1	OSD_2	OSD_B
Pde7b	1.83885	0.463768	0.0362319	OSD_1	OSD_2	OSD_B
Pds5b	1.716	0.634615	0.134615	OSD_1	NA	NA
Pdzd2	1.81954	0.530303	0.030303	OSD_1	OSD_2	OSD_B
Pdzrn4	1.83885	0.666667	0.166667	OSD_1	OSD_2	NA
Peak1	1.79239	0.387097	0.112903	OSD_1	NA	OSD_B
Pex1	1.86923	0.657658	0.157658	OSD_1	OSD_2	OSD_B
Pgm5	1.716	0.5	NA	OSD_1	NA	NA
Phactr1	1.79472	0.59893	0.0989305	OSD_1	OSD_2	OSD_B
Phf14	1.91204	0.261224	0.238776	OSD_1	OSD_2	OSD_B
Phf20	1.83251	0.710784	0.210784	OSD_1	OSD_2	OSD_B
Phf3	1.86332	0.780822	0.280822	NA	NA	OSD_B
Phf8	1.84303	0.679426	0.179426	OSD_1	OSD_2	OSD_B
Phkb	1.75333	0.476471	0.0235294	OSD_1	OSD_2	OSD_B
Phldb2	2.07918	0.575	0.075	OSD_1	OSD_2	OSD_B
Phlpp1	2.02119	0.35873	0.14127	OSD_1	OSD_2	OSD_B
Pid1	1.91027	0.45082	0.0491803	OSD_1	OSD_2	OSD_B
Piezo2	1.8653	0.540909	0.0409091	OSD_1	OSD_2	OSD_B
Pigk	1.77085	0.610169	0.110169	OSD_1	NA	NA
Pih1h3b	1.72428	0.301887	0.198113	OSD_1	NA	OSD_B
Pik3cb	1.84819	0.460993	0.0390071	OSD_1	OSD_2	NA
Pilra	1.82823	0.618812	0.118812	OSD_1	OSD_2	OSD_B
Pip5k1b	1.75587	0.429825	0.0701754	OSD_1	NA	OSD_B
Pkhd1	2.43828	0.505468	0.0054678	OSD_1	OSD_2	OSD_B
Pknox2	1.70757	0.529412	0.0294118	NA	NA	OSD_B
Pla2g4a	1.74429	0.558559	0.0585586	OSD_1	NA	OSD_B
Plcb1	2.44767	0.504162	0.00416171	OSD_1	OSD_2	OSD_B
Plce1	1.78295	0.483516	0.0164835	OSD_1	OSD_2	OSD_B
Plcl1	1.70757	0.568627	0.0686275	NA	OSD_2	NA
Pld5	1.75205	0.39823	0.10177	OSD_1	NA	OSD_B
Plekhh2	1.93952	0.563218	0.0632184	NA	OSD_2	NA
Plxdc2	2.08039	0.531856	0.031856	OSD_1	OSD_2	OSD_B
Plxna4	2.13247	0.619165	0.119165	OSD_1	OSD_2	OSD_B
Pola1	2.15534	0.538462	0.0384615	OSD_1	OSD_2	OSD_B
Polr3k	1.81954	0.363636	0.136364	NA	NA	OSD_B
Popdc3	1.98677	0.453608	0.0463918	OSD_1	OSD_2	OSD_B
Pou6f2	1.85126	0.43662	0.0633803	OSD_1	OSD_2	OSD_B
Pparg	2.04402	0.665663	0.165663	OSD_1	OSD_2	OSD_B
Ppfia2	1.77085	0.474576	0.0254237	OSD_1	NA	NA
Ppm1h	1.78176	0.338843	0.161157	OSD_1	OSD_2	NA
Ppp1cb	1.80618	0.625	0.125	OSD_1	NA	NA
Ppp1r9a	1.80618	0.625	0.125	NA	OSD_2	NA
Ppp2r2b	1.93952	0.482759	0.0172414	OSD_1	NA	OSD_B
Pqlc1	1.76343	0.12069	0.37931	NA	NA	OSD_B
Prdm16	1.81954	0.5	NA	NA	NA	OSD_B
Prdm5	1.8293	0.407407	0.0925926	OSD_1	OSD_2	NA
Prdx6	2.17898	0.576159	0.0761589	OSD_1	OSD_2	OSD_B
Prep	1.89763	0.670886	0.170886	NA	NA	OSD_B
Prickle1	1.74036	0.509091	0.00909091	NA	NA	OSD_B
Prickle2	2.28556	0.580311	0.0803109	OSD_1	OSD_2	OSD_B
Prkaa2	1.77085	0.322034	0.177966	OSD_1	NA	NA
Prkar2a	1.72016	0.304762	0.195238	OSD_1	NA	OSD_B
Prkca	1.86134	0.417431	0.0825688	OSD_1	OSD_2	OSD_B
Prkce	1.91381	0.54065	0.0406504	OSD_1	OSD_2	OSD_B
Prkd1	1.70757	0.431373	0.0686275	NA	NA	OSD_B
Prkg1	2.46835	0.400227	0.0997732	OSD_1	OSD_2	OSD_B
Prkn	2.32702	0.486656	0.0133438	OSD_1	OSD_2	OSD_B
Prox1os	1.96692	0.661871	0.161871	OSD_1	OSD_2	OSD_B
Prr16	1.716	0.269231	0.230769	NA	NA	OSD_B
Prrx1	1.74819	0.714286	0.214286	OSD_1	NA	NA
Prss36	1.74036	0.363636	0.136364	NA	OSD_2	NA
Prune2	1.77085	0.542373	0.0423729	OSD_1	NA	NA
Psd3	2.07433	0.55618	0.0561798	OSD_1	OSD_2	OSD_B
Pskh1	1.96379	0.344203	0.155797	OSD_1	OSD_2	OSD_B
Psmd11	1.76716	0.538462	0.0384615	OSD_1	OSD_2	NA
Ptk6	2.13672	0.291971	0.208029	OSD_1	OSD_2	OSD_B
Ptprd	2.52892	0.482249	0.0177515	OSD_1	OSD_2	OSD_B
Ptprg	1.8653	0.531818	0.0318182	OSD_1	OSD_2	OSD_B
Ptprk	1.89763	0.535865	0.035865	OSD_1	OSD_2	OSD_B
Ptprm	2.06942	0.573864	0.0738636	OSD_1	OSD_2	OSD_B
Ptprn2	2.00432	0.475248	0.0247525	OSD_1	OSD_2	OSD_B
Ptpro	1.74819	0.464286	0.0357143	OSD_1	NA	OSD_B
Ptprt	2.24304	0.493333	0.00666667	OSD_1	OSD_2	OSD_B
Pvt1	1.9049	0.53527	0.0352697	OSD_1	OSD_2	OSD_B
Rab28	1.74036	0.4	0.1	OSD_1	NA	NA
Rab30	2.07065	0.365439	0.134561	OSD_1	OSD_2	OSD_B
Rabgap1	1.79934	0.52381	0.0238095	NA	NA	OSD_B
Rabgap1l	2.04663	0.583832	0.0838323	OSD_1	OSD_2	OSD_B
Rad51b	2.21836	0.445565	0.0544355	OSD_1	OSD_2	OSD_B
Radil	2.24879	0.588346	0.0883459	OSD_1	OSD_2	OSD_B
Ralgapa1	1.85532	0.409302	0.0906977	OSD_1	OSD_2	OSD_B
Ralgapa2	1.79005	0.383784	0.116216	OSD_1	OSD_2	OSD_B
Ralyl	1.98076	0.372822	0.127178	OSD_1	OSD_2	OSD_B
Ranbp17	2.22874	0.535433	0.0354331	OSD_1	OSD_2	OSD_B
Rapgef2	1.75587	0.701754	0.201754	OSD_1	NA	NA
Rapgef5	1.83885	0.463768	0.0362319	OSD_1	OSD_2	OSD_B
Rasal2	2.00432	0.683168	0.183168	OSD_1	OSD_2	OSD_B
Rasgef1b	2.12385	0.58396	0.0839599	OSD_1	OSD_2	OSD_B
Rasgrf2	1.77815	0.625	0.125	OSD_1	NA	OSD_B
Rb1cc1	1.95745	0.602941	0.102941	OSD_1	OSD_2	OSD_B
Rbbp8	1.81291	0.461538	0.0384615	NA	OSD_2	NA
Rbfox1	2.4456	0.618877	0.118877	OSD_1	OSD_2	OSD_B
Rbfox2	1.78533	0.551913	0.0519126	OSD_1	OSD_2	OSD_B
Rbfox3	1.95101	0.585821	0.0858209	OSD_1	OSD_2	OSD_B
Rbm12	1.92428	0.575397	0.0753968	OSD_1	OSD_2	OSD_B
Rbms3	2.11506	0.473146	0.0268542	OSD_1	OSD_2	OSD_B
Rbpj	1.78533	0.327869	0.172131	OSD_1	OSD_2	OSD_B
Rc3h2	1.78533	0.647541	0.147541	OSD_1	NA	OSD_B
Reln	1.79934	0.444444	0.0555556	OSD_1	NA	NA
Rere	2.22445	0.405567	0.0944334	OSD_1	OSD_2	OSD_B
Rfx3	1.70757	0.627451	0.127451	OSD_1	NA	NA
Rfx4	1.8789	0.563877	0.0638767	OSD_1	OSD_2	OSD_B
Rgs6	2.0607	0.452174	0.0478261	OSD_1	OSD_2	OSD_B
Rgs7	1.88271	0.576419	0.0764192	OSD_1	OSD_2	OSD_B
Rgs7bp	1.75587	0.824561	0.324561	NA	OSD_2	NA
Rims1	1.98227	0.402778	0.0972222	OSD_1	OSD_2	OSD_B
Rims2	1.77085	0.446328	0.0536723	OSD_1	OSD_2	OSD_B
Ripor1	2.3236	0.593354	0.0933544	OSD_1	OSD_2	OSD_B
Ripor2	1.84303	0.555024	0.0550239	OSD_1	OSD_2	OSD_B
Rit2	2.04139	0.59697	0.0969697	OSD_1	OSD_2	OSD_B
Rnf150	1.77085	0.466102	0.0338983	NA	OSD_2	OSD_B
Rnf167	1.74819	0.571429	0.0714286	OSD_1	NA	NA
Rnf17	1.86923	0.653153	0.153153	OSD_1	OSD_2	OSD_B
Rnf220	1.70757	0.27451	0.22549	NA	OSD_2	NA
Rnls	1.70757	0.490196	0.00980392	OSD_1	NA	NA
Robo1	2.36983	0.544808	0.044808	OSD_1	OSD_2	OSD_B
Robo2	1.96221	0.443636	0.0563636	OSD_1	OSD_2	OSD_B
Ror1	1.89209	0.448718	0.0512821	OSD_1	OSD_2	OSD_B
Ror2	1.79239	0.66129	0.16129	OSD_1	OSD_2	OSD_B
Rora	2.01002	0.465798	0.034202	OSD_1	OSD_2	OSD_B
Rorb	1.73772	0.359756	0.140244	OSD_1	OSD_2	OSD_B
Rps6ka5	1.70757	0.509804	0.00980392	OSD_1	NA	NA
Rsbn1l	1.82173	0.316583	0.183417	OSD_1	OSD_2	OSD_B
Rsf1	1.926	0.407115	0.0928854	OSD_1	OSD_2	OSD_B
Rsf1os2	1.78533	0.737705	0.237705	NA	NA	OSD_B
Rskr	1.83885	0.695652	0.195652	OSD_1	NA	NA
Rsrc1	1.75587	0.526316	0.0263158	OSD_1	NA	NA
Rtl4	1.74036	0.509091	0.00909091	OSD_1	NA	NA
Rtn1	1.83251	0.426471	0.0735294	NA	NA	OSD_B
Runx2	1.926	0.581028	0.0810277	OSD_1	OSD_2	OSD_B
Ryr2	1.87216	0.530201	0.0302013	OSD_1	NA	OSD_B
Ryr3	2.07555	0.408964	0.0910364	OSD_1	OSD_2	OSD_B
Samd12	2.17124	0.337079	0.162921	OSD_1	OSD_2	OSD_B
Samsn1	1.77085	0.381356	0.118644	OSD_1	OSD_2	NA
Sarnp	1.81068	0.639175	0.139175	OSD_1	OSD_2	OSD_B
Sbf2	2.08873	0.355978	0.144022	OSD_1	OSD_2	OSD_B
Scaper	1.8789	0.444934	0.0550661	OSD_1	OSD_2	OSD_B
Schip1	1.926	0.43083	0.06917	OSD_1	OSD_2	OSD_B
Scp2	1.70757	0.54902	0.0490196	OSD_1	NA	NA
Scrn1	1.83885	0.347826	0.152174	OSD_1	OSD_2	NA
Sdk1	2.11948	0.567089	0.0670886	OSD_1	OSD_2	OSD_B
Sdk2	1.79934	0.714286	0.214286	NA	NA	OSD_B
Sema3a	1.90309	0.533333	0.0333333	OSD_1	OSD_2	OSD_B
Sema3d	1.96536	0.465704	0.034296	OSD_1	OSD_2	OSD_B
Sema3e	1.78888	0.414634	0.0853659	OSD_1	OSD_2	NA
Sema5a	1.88271	0.467249	0.0327511	OSD_1	OSD_2	OSD_B
Sema6d	2.29373	0.498305	0.00169492	OSD_1	OSD_2	OSD_B
Serinc5	1.73239	0.555556	0.0555556	NA	NA	OSD_B
Setbp1	1.86923	0.540541	0.0405405	OSD_1	NA	OSD_B
Sfmbt2	1.95424	0.361111	0.138889	OSD_1	NA	OSD_B
Sgcd	2.26087	0.416819	0.083181	OSD_1	OSD_2	OSD_B
Sgcz	2.18752	0.556277	0.0562771	OSD_1	OSD_2	OSD_B
Sgip1	1.93112	0.609375	0.109375	OSD_1	OSD_2	OSD_B
Sgk3	1.79704	0.31383	0.18617	OSD_1	OSD_2	OSD_B
Sgo1	1.79704	0.632979	0.132979	OSD_1	OSD_2	OSD_B
Sh3kbp1	1.93112	0.371094	0.128906	OSD_1	OSD_2	OSD_B
Sh3rf3	1.74819	0.508929	0.00892857	OSD_1	NA	OSD_B
Sh3tc2	1.81954	0.757576	0.257576	NA	NA	OSD_B
Shank2	1.92942	0.576471	0.0764706	OSD_1	OSD_2	OSD_B
Shisa6	1.88271	0.567686	0.0676856	OSD_1	OSD_2	OSD_B
Shisa9	2.13566	0.465854	0.0341463	OSD_1	OSD_2	OSD_B
Shprh	1.72016	0.380952	0.119048	OSD_1	NA	OSD_B
Shroom2	1.74819	0.571429	0.0714286	OSD_1	NA	NA
Shroom3	1.8451	0.271429	0.228571	NA	OSD_2	NA
Sil1	1.89209	0.371795	0.128205	NA	NA	OSD_B
Sis	1.74819	0.321429	0.178571	NA	OSD_2	NA
Skap1	1.90128	0.48954	0.0104603	OSD_1	OSD_2	OSD_B
Skint6	1.76839	0.670455	0.170455	OSD_1	OSD_2	OSD_B
Slain1	1.76343	0.396552	0.103448	OSD_1	OSD_2	NA
Slc14a2	1.80163	0.484211	0.0157895	OSD_1	OSD_2	OSD_B
Slc24a3	1.91027	0.467213	0.0327869	OSD_1	OSD_2	OSD_B
Slc25a21	1.79588	0.488	0.012	OSD_1	NA	OSD_B
Slc30a5	1.9762	0.362676	0.137324	OSD_1	OSD_2	OSD_B
Slc35f1	1.94283	0.334601	0.165399	OSD_1	OSD_2	OSD_B
Slc35f3	1.85733	0.685185	0.185185	OSD_1	OSD_2	OSD_B
Slc39a11	1.72428	0.427673	0.072327	OSD_1	OSD_2	OSD_B
Slc4a4	1.80391	0.560209	0.0602094	OSD_1	OSD_2	OSD_B
Slc4a5	1.73239	0.648148	0.148148	NA	NA	OSD_B
Slc7a11	1.9345	0.577519	0.0775194	OSD_1	OSD_2	OSD_B
Slc8a1	1.9345	0.465116	0.0348837	OSD_1	NA	NA
Slc9a3	2.07676	0.374302	0.125698	OSD_1	OSD_2	OSD_B
Slc9a9	1.91733	0.53629	0.0362903	OSD_1	OSD_2	OSD_B
Slco3a1	1.716	0.653846	0.153846	OSD_1	NA	NA
Slit2	1.83037	0.389163	0.110837	OSD_1	OSD_2	OSD_B
Slit3	2.0361	0.420245	0.0797546	OSD_1	OSD_2	OSD_B
Smarca1	2.13778	0.349515	0.150485	OSD_1	OSD_2	OSD_B
Smc6	1.85733	0.375	0.125	OSD_1	OSD_2	OSD_B
Smg1	2.02531	0.641509	0.141509	OSD_1	OSD_2	OSD_B
Smpdl3a	1.77085	0.322034	0.177966	NA	OSD_2	NA
Smurf2	1.85532	0.55814	0.0581395	OSD_1	OSD_2	OSD_B
Smyd1	1.75587	0.403509	0.0964912	OSD_1	OSD_2	OSD_B
Smyd3	2.02803	0.4625	0.0375	OSD_1	OSD_2	OSD_B
Sncaip	2.02938	0.595016	0.0950156	OSD_1	OSD_2	OSD_B
Snd1	1.89579	0.610169	0.110169	OSD_1	OSD_2	OSD_B
Snrpn	1.76343	0.568966	0.0689655	NA	OSD_2	NA
Sntb1	1.82607	0.552239	0.0522388	OSD_1	NA	NA
Sntb2	1.76343	0.534483	0.0344828	OSD_1	NA	NA
Sntg1	2.52288	0.55	0.05	OSD_1	OSD_2	OSD_B
Snx29	1.83885	0.492754	0.00724638	OSD_1	NA	OSD_B
Sorbs1	1.70757	0.490196	0.00980392	NA	OSD_2	NA
Sorbs2	1.8789	0.625551	0.125551	OSD_1	OSD_2	OSD_B
Sorcs1	2.04792	0.450746	0.0492537	OSD_1	OSD_2	OSD_B
Sorcs3	2.06446	0.382184	0.117816	OSD_1	OSD_2	OSD_B
Sox2ot	2.49369	0.514439	0.0144385	OSD_1	OSD_2	OSD_B
Sox5	2.01842	0.517572	0.0175719	OSD_1	OSD_2	OSD_B
Sox6	2.07188	0.480226	0.019774	OSD_1	OSD_2	OSD_B
Spag16	2.30031	0.477462	0.0225376	OSD_1	OSD_2	OSD_B
Spata16	1.91558	0.591093	0.0910931	OSD_1	OSD_2	OSD_B
Spats2	1.93952	0.678161	0.178161	OSD_1	OSD_2	OSD_B
Specc1	1.83569	0.532847	0.0328467	OSD_1	OSD_2	NA
Speer5-ps1	1.79239	0.693548	0.193548	OSD_1	NA	NA
Spef2	1.77815	0.5	NA	OSD_1	NA	NA
Spire1	1.91027	0.581967	0.0819672	OSD_1	OSD_2	OSD_B
Spock1	1.8451	0.504762	0.0047619	OSD_1	OSD_2	OSD_B
Spock3	1.94939	0.438202	0.0617978	OSD_1	NA	NA
Spon1	1.7364	0.33945	0.16055	NA	OSD_2	OSD_B
Spta1	1.81954	0.363636	0.136364	OSD_1	NA	NA
Srbd1	1.87699	0.561947	0.0619469	OSD_1	OSD_2	OSD_B
Srgap2	1.74819	0.589286	0.0892857	NA	OSD_2	NA
Srpk2	1.70757	0.372549	0.127451	NA	NA	OSD_B
Ssh2	1.74036	0.636364	0.136364	OSD_1	NA	NA
St18	1.88649	0.474026	0.025974	OSD_1	NA	OSD_B
St3gal4	1.77452	0.840336	0.340336	NA	OSD_2	OSD_B
St5	1.74429	0.495495	0.0045045	OSD_1	OSD_2	NA
St6galnac3	2.35154	0.369436	0.130564	OSD_1	OSD_2	OSD_B
St7	1.72835	0.523364	0.0233645	OSD_1	OSD_2	NA
St8sia3os	1.75587	0.45614	0.0438596	NA	NA	OSD_B
Stag1	1.83675	0.354369	0.145631	OSD_1	OSD_2	OSD_B
Stag3	1.82173	0.376884	0.123116	OSD_1	OSD_2	OSD_B
Stard13	1.78533	0.540984	0.0409836	OSD_1	NA	OSD_B
Stau2	1.72016	0.504762	0.0047619	NA	OSD_2	OSD_B
Stim1	1.84198	0.589928	0.0899281	OSD_1	NA	OSD_B
Stk3	1.79704	0.382979	0.117021	OSD_1	OSD_2	OSD_B
Stk39	1.73239	0.444444	0.0555556	OSD_1	NA	NA
Stpg2	1.92771	0.397638	0.102362	OSD_1	OSD_2	OSD_B
Strbp	1.7877	0.521739	0.0217391	OSD_1	OSD_2	OSD_B
Stx8	1.70757	0.431373	0.0686275	OSD_1	NA	NA
Stxbp5l	1.92255	0.430279	0.0697211	OSD_1	OSD_2	OSD_B
Suco	2.16037	0.290323	0.209677	OSD_1	OSD_2	OSD_B
Sugct	1.87506	0.408889	0.0911111	OSD_1	OSD_2	OSD_B
Sult1e1	1.74429	0.396396	0.103604	OSD_1	NA	OSD_B
Supt3	1.75587	0.359649	0.140351	OSD_1	NA	OSD_B
Sv2b	1.81954	0.530303	0.030303	OSD_1	NA	NA
Syn3	1.78056	0.497238	0.00276243	OSD_1	OSD_2	OSD_B
Syndig1	1.85934	0.423963	0.0760369	OSD_1	OSD_2	OSD_B
Syne1	2.24797	0.359699	0.140301	OSD_1	OSD_2	OSD_B
Synj1	1.81513	0.69898	0.19898	OSD_1	OSD_2	OSD_B
Synpo2	2.01424	0.590323	0.0903226	OSD_1	OSD_2	OSD_B
Synpr	2.21219	0.400818	0.099182	OSD_1	OSD_2	OSD_B
Syt1	1.81954	0.454545	0.0454545	OSD_1	NA	NA
Syt16	1.84921	0.382075	0.117925	OSD_1	OSD_2	OSD_B
Syt9	1.76343	0.568966	0.0689655	OSD_1	NA	NA
Sytl5	2.08873	0.690217	0.190217	OSD_1	OSD_2	OSD_B
Taf4b	2.21396	0.629328	0.129328	OSD_1	OSD_2	OSD_B
Tafa1	2.09922	0.522546	0.0225464	OSD_1	OSD_2	OSD_B
Tafa2	1.83885	0.666667	0.166667	OSD_1	NA	NA
Tafa4	1.85126	0.577465	0.0774648	OSD_1	OSD_2	OSD_B
Tanc1	1.83463	0.482927	0.0170732	OSD_1	OSD_2	OSD_B
Tanc2	1.88461	0.452174	0.0478261	OSD_1	OSD_2	OSD_B
Tbc1d32	1.79934	0.666667	0.166667	NA	NA	OSD_B
Tbc1d5	1.75205	0.504425	0.00442478	OSD_1	NA	OSD_B
Tbck	1.70757	0.568627	0.0686275	NA	NA	OSD_B
Tcerg1l	1.81513	0.602041	0.102041	OSD_1	OSD_2	OSD_B
Tcf4	1.96536	0.581227	0.0812274	OSD_1	OSD_2	OSD_B
Tenm1	2.26324	0.452727	0.0472727	OSD_1	OSD_2	OSD_B
Tenm2	2.47422	0.50783	0.00782998	OSD_1	OSD_2	OSD_B
Tenm3	2.15937	0.535797	0.0357968	OSD_1	OSD_2	OSD_B
Tenm4	2.05308	0.415929	0.0840708	OSD_1	OSD_2	OSD_B
Tet1	1.96379	0.597826	0.0978261	OSD_1	OSD_2	NA
Tfdp2	1.75967	0.434783	0.0652174	OSD_1	NA	OSD_B
Tfrc	1.98826	0.619863	0.119863	OSD_1	OSD_2	OSD_B
Tg	1.80844	0.699482	0.199482	OSD_1	OSD_2	OSD_B
Thrb	1.81068	0.525773	0.0257732	OSD_1	OSD_2	OSD_B
Thsd4	1.92255	0.474104	0.0258964	OSD_1	OSD_2	OSD_B
Thsd7a	2.16435	0.353881	0.146119	OSD_1	OSD_2	OSD_B
Thsd7b	2.11059	0.552972	0.0529716	OSD_1	OSD_2	OSD_B
Tjp1	1.716	0.519231	0.0192308	OSD_1	NA	NA
Tle4	1.74819	0.339286	0.160714	NA	NA	OSD_B
Tlk2	1.85126	0.56338	0.0633803	OSD_1	NA	OSD_B
Tln2	1.92255	0.521912	0.0219124	OSD_1	OSD_2	OSD_B
Tmc1	1.95424	0.377778	0.122222	OSD_1	NA	NA
Tmcc1	1.83675	0.621359	0.121359	OSD_1	OSD_2	OSD_B
Tmeff2	1.79588	0.384	0.116	OSD_1	OSD_2	NA
Tmem117	1.93952	0.394636	0.105364	OSD_1	OSD_2	OSD_B
Tmem131	1.74819	0.446429	0.0535714	OSD_1	NA	NA
Tmem132b	1.72016	0.409524	0.0904762	OSD_1	OSD_2	NA
Tmem132c	1.716	0.403846	0.0961538	NA	NA	OSD_B
Tmem132d	2.02257	0.575949	0.0759494	OSD_1	OSD_2	OSD_B
Tmem135	2.05051	0.64095	0.14095	OSD_1	OSD_2	OSD_B
Tmem150c	1.78533	0.47541	0.0245902	OSD_1	NA	NA
Tmem178b	1.90128	0.451883	0.0481172	OSD_1	OSD_2	OSD_B
Tmem59	1.76343	0.62069	0.12069	OSD_1	NA	NA
Tmlhe	1.92255	0.394422	0.105578	OSD_1	OSD_2	OSD_B
Tmtc2	1.77452	0.394958	0.105042	OSD_1	NA	OSD_B
Tnik	1.95585	0.516605	0.0166052	OSD_1	OSD_2	OSD_B
Tnks	1.73239	0.518519	0.0185185	OSD_1	NA	NA
Tnrc6b	2.11283	0.462725	0.0372751	OSD_1	OSD_2	OSD_B
Tom1l2	1.98378	0.49481	0.00519031	OSD_1	OSD_2	OSD_B
Tox	1.83885	0.570048	0.0700483	OSD_1	OSD_2	OSD_B
Tpk1	1.74819	0.517857	0.0178571	OSD_1	NA	NA
Tpm1	1.74819	0.357143	0.142857	OSD_1	NA	NA
Traf1	1.91381	0.642276	0.142276	OSD_1	OSD_2	OSD_B
Trak2	1.74036	0.372727	0.127273	NA	OSD_2	OSD_B
Tram2	1.77085	0.711864	0.211864	NA	OSD_2	OSD_B
Trappc9	1.79704	0.473404	0.0265957	OSD_1	OSD_2	OSD_B
Trdn	1.77573	0.502793	0.0027933	OSD_1	OSD_2	OSD_B
Trerf1	1.80618	0.234375	0.265625	OSD_1	NA	NA
Trhde	2.15331	0.564403	0.0644028	OSD_1	OSD_2	OSD_B
Trmt9b	2.26639	0.555957	0.0559567	OSD_1	OSD_2	OSD_B
Trp63	1.77815	0.55	0.05	NA	NA	OSD_B
Trpc5	2.01981	0.503185	0.00318471	OSD_1	OSD_2	OSD_B
Trpc6	1.83251	0.323529	0.176471	OSD_1	NA	NA
Trpm3	2.11616	0.548469	0.0484694	OSD_1	OSD_2	OSD_B
Trps1	2.27799	0.391916	0.108084	OSD_1	OSD_2	OSD_B
Tshz2	2.04007	0.525836	0.0258359	OSD_1	OSD_2	OSD_B
Ttc28	1.72428	0.433962	0.0660377	OSD_1	NA	NA
Ttll5	1.91558	0.388664	0.111336	OSD_1	OSD_2	OSD_B
Ttn	1.85431	0.552448	0.0524476	OSD_1	NA	OSD_B
Ubr3	1.79934	0.325397	0.174603	OSD_1	NA	OSD_B
Uggt2	1.77815	0.583333	0.0833333	OSD_1	NA	NA
Ulk4	1.716	0.5	NA	NA	NA	OSD_B
Unc13c	1.97313	0.510638	0.0106383	OSD_1	OSD_2	OSD_B
Unc5c	1.88461	0.643478	0.143478	OSD_1	OSD_2	OSD_B
Unc5d	1.94612	0.516981	0.0169811	OSD_1	OSD_2	OSD_B
Unc79	1.82607	0.365672	0.134328	OSD_1	NA	OSD_B
Upf2	1.73239	0.62963	0.12963	NA	OSD_2	NA
Ush2a	1.96536	0.451264	0.0487365	OSD_1	OSD_2	OSD_B
Usp9x	1.79472	0.631016	0.131016	OSD_1	OSD_2	OSD_B
Ust	1.72428	0.415094	0.0849057	NA	OSD_2	NA
Utrn	2.2974	0.458824	0.0411765	OSD_1	OSD_2	OSD_B
Vav3	1.77452	0.529412	0.0294118	OSD_1	NA	OSD_B
Vdac1	1.94939	0.651685	0.151685	OSD_1	OSD_2	OSD_B
Veph1	1.94448	0.583333	0.0833333	OSD_1	OSD_2	OSD_B
Virma	1.9345	0.372093	0.127907	OSD_1	OSD_2	OSD_B
Vps13b	2.43986	0.382567	0.117433	OSD_1	OSD_2	OSD_B
Vps13c	1.78533	0.565574	0.0655738	OSD_1	NA	OSD_B
Vps13d	1.76343	0.431034	0.0689655	OSD_1	NA	NA
Vrk2	1.77085	0.372881	0.127119	NA	OSD_2	NA
Vti1a	1.94776	0.43609	0.0639098	OSD_1	OSD_2	OSD_B
Vwa8	1.8653	0.463636	0.0363636	OSD_1	OSD_2	OSD_B
Vwc2	1.77815	0.7	0.2	NA	OSD_2	NA
Wdpcp	1.80618	0.53125	0.03125	OSD_1	OSD_2	OSD_B
Wdr27	1.78533	0.639344	0.139344	NA	NA	OSD_B
Wdr44	1.77815	0.616667	0.116667	OSD_1	NA	NA
Wdr7	1.77815	0.566667	0.0666667	OSD_1	NA	NA
Wdr70	1.84303	0.406699	0.0933014	OSD_1	OSD_2	OSD_B
Wdr72	1.72428	0.471698	0.0283019	NA	NA	OSD_B
Wnk1	1.73239	0.314815	0.185185	NA	NA	OSD_B
Wwox	2.3075	0.433498	0.0665025	OSD_1	OSD_2	OSD_B
Wwp2	1.72428	0.367925	0.132075	OSD_1	OSD_2	NA
Xkr4	1.98677	0.491409	0.00859107	OSD_1	OSD_2	OSD_B
Xpnpep3	1.86923	0.554054	0.0540541	NA	OSD_2	NA
Xpr1	1.91908	0.570281	0.0702811	OSD_1	OSD_2	OSD_B
Xrcc4	1.79239	0.376344	0.123656	OSD_1	OSD_2	OSD_B
Xrcc5	1.82607	0.38806	0.11194	OSD_1	NA	NA
Xylt1	1.75205	0.557522	0.0575221	OSD_1	NA	OSD_B
Zbtb20	2.08873	0.442935	0.0570652	OSD_1	OSD_2	OSD_B
Zbtb7c	1.92428	0.376984	0.123016	OSD_1	OSD_2	OSD_B
Zc3h11a	1.716	0.269231	0.230769	OSD_1	NA	NA
Zc3h12b	1.9049	0.697095	0.197095	OSD_1	OSD_2	OSD_B
Zc3h13	1.87506	0.633333	0.133333	OSD_1	NA	OSD_B
Zcchc7	1.8653	0.409091	0.0909091	OSD_1	OSD_2	OSD_B
Zeb1	1.78533	0.245902	0.254098	OSD_1	NA	NA
Zfhx3	2.25366	0.462825	0.0371747	OSD_1	OSD_2	OSD_B
Zfp385b	2.09575	0.569519	0.0695187	OSD_1	OSD_2	OSD_B
Zfp521	1.96063	0.416058	0.0839416	OSD_1	OSD_2	OSD_B
Zfp536	1.81513	0.505102	0.00510204	OSD_1	OSD_2	OSD_B
Zfp563	1.86332	0.520548	0.0205479	OSD_1	NA	NA
Zfp592	1.80618	0.291667	0.208333	OSD_1	OSD_2	OSD_B
Zfp697	2.31457	0.444265	0.0557351	OSD_1	OSD_2	OSD_B
Zfp74	1.84303	0.344498	0.155502	OSD_1	OSD_2	OSD_B
Zfp78	1.79934	0.301587	0.198413	OSD_1	OSD_2	NA
Zfp804a	1.72428	0.45283	0.0471698	NA	OSD_2	NA
Zfp804b	2.27646	0.455026	0.0449735	OSD_1	OSD_2	OSD_B
Zfpm2	2.29078	0.522184	0.0221843	OSD_1	OSD_2	OSD_B
Zfr	1.78888	0.585366	0.0853659	OSD_1	OSD_2	NA
Zhx1	1.86332	0.60274	0.10274	OSD_1	NA	NA
Zmat4	2.23888	0.540385	0.0403846	OSD_1	OSD_2	OSD_B
Zmiz1	1.87699	0.654867	0.154867	OSD_1	OSD_2	OSD_B

## Sheet: Leeb
Trapped genes overlaped with Leeb et al.
Akt3
Camk1d
Etl4
Exoc4
Fgfr2
Gphn
Ino80d
Jarid2
Nav2
Ncoa7
Ptprk
Rbpj
Rere
Rsf1
Sbf2
Usp9x
