# Supplementary material for: Rapid construction of a whole-genome mutant library by combining haploid stem cells and inducible self-inactivating PiggyBac transposon
Source: Protein Cell. 2020 Mar 19;11(6):452–7. doi: 10.1007/s13238-020-00702-0 (PMC7251005; doi:10.1007/s13238-020-00702-0)
Supplement: Supplementary file 3 — Supplementary material 3 (XLSX 18 kb) [file 13238_2020_702_MOESM3_ESM.xlsx]

## Sheet: Trapped genes for puromycin
Table S2 Trapped genes associated to puromycin screening
gene	sense	antisense	sense rate	dispersion
1600002D24Rik	11	16	0.407407	0.0925926
1700025G04Rik	31	14	0.688889	0.188889
1700096J18Rik	18	12	0.6	0.1
2610307P16Rik	26	8	0.764706	0.264706
4930500H12Rik	23	9	0.71875	0.21875
A230001M10Rik	28	16	0.636364	0.136364
Akt2	32	22	0.592593	0.0925926
Ankfy1	150	71	0.678733	0.178733
Ankrd11	42	41	0.506024	0.0060241
App	12	26	0.315789	0.184211
Arid1a	471	174	0.730233	0.230233
Atp8a2	18	16	0.529412	0.0294118
Atxn10	19	11	0.633333	0.133333
Bbs9	13	10	0.565217	0.0652174
Bcl2l14	16	47	0.253968	0.246032
Btbd9	27	11	0.710526	0.210526
C530008M17Rik	19	16	0.542857	0.0428571
Cadm2	8	13	0.380952	0.119048
Cdan1	67	28	0.705263	0.205263
Cdc42bpb	31	16	0.659574	0.159574
Cdca7l	25	7	0.78125	0.28125
Cdkl4	10	19	0.344828	0.155172
Clstn2	45	53	0.459184	0.0408163
Cmss1	25	9	0.735294	0.235294
CN725425	17	5	0.772727	0.272727
Corin	14	9	0.608696	0.108696
Crispld2	41	34	0.546667	0.0466667
Ctnna3	25	10	0.714286	0.214286
Cyp7b1	26	29	0.472727	0.0272727
Dab1	23	30	0.433962	0.0660377
Dao	12	20	0.375	0.125
Dgkk	17	27	0.386364	0.113636
Dip2b	19	2	0.904762	0.404762
Dnajc7	77	47	0.620968	0.120968
Drosha	15	7	0.681818	0.181818
Dsg1b	23	8	0.741935	0.241935
Eps8	48	45	0.516129	0.016129
Fam216b	17	22	0.435897	0.0641026
Fbxw17	40	41	0.493827	0.00617284
Fchsd2	18	15	0.545455	0.0454545
Fgfr2	10	12	0.454545	0.0454545
Filip1l	9	25	0.264706	0.235294
Gabrb2	12	26	0.315789	0.184211
Gapvd1	19	14	0.575758	0.0757576
Gip	126	149	0.458182	0.0418182
Gm11696	15	20	0.428571	0.0714286
Gm19301	22	17	0.564103	0.0641026
Gm20388	104	94	0.525253	0.0252525
Gm20647	9	14	0.391304	0.108696
Gm24916	83	48	0.633588	0.133588
Gm26861	24	13	0.648649	0.148649
Gm26965	39	19	0.672414	0.172414
Gm31663	37	17	0.685185	0.185185
Gm33497	12	12	0.5	0
Gm36814	12	21	0.363636	0.136364
Gm36975	59	69	0.460938	0.0390625
Gm37240	36	21	0.631579	0.131579
Gm37459	15	6	0.714286	0.214286
Gm42906	15	10	0.6	0.1
Gm44448	47	16	0.746032	0.246032
Gm45145	133	97	0.578261	0.0782609
Gm4804	5	20	0.2	0.3
Gm49518	18	65	0.216867	0.283133
Gm5834	34	26	0.566667	0.0666667
Gm8739	41	40	0.506173	0.00617284
Gnl3	164	224	0.42268	0.0773196
Gorab	29	18	0.617021	0.117021
Grem2	14	20	0.411765	0.0882353
Grk1	30	11	0.731707	0.231707
Gt(ROSA)26Sor	71	70	0.503546	0.0035461
Hs6st2	61	98	0.383648	0.116352
Hs6st3	10	27	0.27027	0.22973
Hsf2bp	25	6	0.806452	0.306452
Impg1	9	12	0.428571	0.0714286
Ints13	15	10	0.6	0.1
Itpr1	7	15	0.318182	0.181818
Kcnh8	17	5	0.772727	0.272727
Khdrbs2	41	12	0.773585	0.273585
Klhl10	16	15	0.516129	0.016129
Ksr1	44	41	0.517647	0.0176471
Lifr	33	31	0.515625	0.015625
Lrmda	22	14	0.611111	0.111111
Lrp6	326	198	0.622137	0.122137
Lrrc74a	5	18	0.217391	0.282609
Lsamp	17	6	0.73913	0.23913
Ltbp1	12	16	0.428571	0.0714286
Map3k4	15	15	0.5	0
March3	6	17	0.26087	0.23913
Megf6	17	18	0.485714	0.0142857
Mkln1	11	11	0.5	0
Mrtfa	13	9	0.590909	0.0909091
mt-Nd5	22	87	0.201835	0.298165
Myof	7	16	0.304348	0.195652
Nfasc	7	29	0.194444	0.305556
Nipa2	24	11	0.685714	0.185714
Nkain2	15	8	0.652174	0.152174
Nkain3	23	12	0.657143	0.157143
Nr2c1	21	13	0.617647	0.117647
Nrbf2	14	9	0.608696	0.108696
Nrg3	14	31	0.311111	0.188889
Olfr1447	10	22	0.3125	0.1875
Olfr309	25	30	0.454545	0.0454545
Pbx1	15	6	0.714286	0.214286
Pcm1	20	21	0.487805	0.0121951
Pex5l	10	17	0.37037	0.12963
Pgs1	99	419	0.19112	0.30888
Plcb4	46	125	0.269006	0.230994
Plxna2	27	11	0.710526	0.210526
Pou2f1	16	12	0.571429	0.0714286
Psmd5	22	51	0.30137	0.19863
Ptprr	9	22	0.290323	0.209677
Qser1	293	160	0.646799	0.146799
Rabgap1l	70	60	0.538462	0.0384615
Rad18	106	114	0.481818	0.0181818
Rapgef4	32	12	0.727273	0.227273
Rbfox2	74	57	0.564885	0.0648855
Rgs6	16	13	0.551724	0.0517241
Rnf152	25	11	0.694444	0.194444
Rora	15	7	0.681818	0.181818
Rprd1b	55	28	0.662651	0.162651
Sdk1	17	11	0.607143	0.107143
Sdk2	21	37	0.362069	0.137931
Setd5	396	397	0.499369	0.000630517
Sinhcaf	82	80	0.506173	0.00617284
Slc15a4	185	132	0.583596	0.0835962
Slc25a13	17	4	0.809524	0.309524
Slc44a1	5	17	0.227273	0.272727
Stab2	37	5	0.880952	0.380952
Sval3	9	30	0.230769	0.269231
Syne1	17	20	0.459459	0.0405405
Tada3	205	295	0.41	0.09
Taok1	28	19	0.595745	0.0957447
Taok3	6	17	0.26087	0.23913
Tbc1d32	49	20	0.710145	0.210145
Tc2n	38	11	0.77551	0.27551
Tenm4	22	3	0.88	0.38
Tgs1	60	35	0.631579	0.131579
Tle4	19	6	0.76	0.26
Tll1	11	25	0.305556	0.194444
Tnfsf12	22	24	0.478261	0.0217391
Tnfsf13os	24	22	0.521739	0.0217391
Tnfsfm13	22	24	0.478261	0.0217391
Tpp2	10	11	0.47619	0.0238095
Trpc6	18	10	0.642857	0.142857
Ttbk2	67	28	0.705263	0.205263
Ubp1	28	40	0.411765	0.0882353
Ubr5	103	49	0.677632	0.177632
Ush2a	12	10	0.545455	0.0454545
Usp12	45	51	0.46875	0.03125
Usp31	26	12	0.684211	0.184211
Vti1a	19	17	0.527778	0.0277778
Zfhx3	14	8	0.636364	0.136364
Zfp35	13	10	0.565217	0.0652174
Zfp827	20	7	0.740741	0.240741
Zfp87	39	19	0.672414	0.172414
Zfpm2	23	62	0.270588	0.229412
Zmat4	16	15	0.516129	0.016129
