# Supplementary material for: Rapid construction of a whole-genome mutant library by combining haploid stem cells and inducible self-inactivating PiggyBac transposon
Source: Protein Cell. 2020 Mar 19;11(6):452–7. doi: 10.1007/s13238-020-00702-0 (PMC7251005; doi:10.1007/s13238-020-00702-0)
Supplement: Supplementary file 4 — Supplementary material 4 (XLSX 11 kb) [file 13238_2020_702_MOESM4_ESM.xlsx]

## Sheet: Sheet1
Table S3 Primers used in this study
Probe primers for southern blot
Primer name	Sequence (5'-3')
probe-F	ttagccctcccacacataaccag
probe-R	atggccaagcctttgtctcaag
Primers and oligonucleotides used for splinkerette PCR
Primer name	Sequence (5'- 3')
SPLNK-GATC-TOP	GATCCCACTAGTGTCGACACCAGTCTCTAATTTTTTTTTTCAAAAAAA
SPLNK-BOT	CGAAGAGTAACCGTTGCTAGGAGAGACCGTGGCTGAATGAGACTGGTGTCGACACTAGTGG
SPLNK#1	GTAACCGTTGCTAGGAGAGACC
PBLEFT#1	CCTCGATATACAGACCGATAAAACA
PBRIGHT#1	GACTGAGATGTCCTAAATGCACAGC
SPLNK#2	GGCTGAATGAGACTGGTGTCGAC
PBLEFT#2-Barcode_1	GAACTGCTACAGCACATGATTATCTTTAACGTACGTCACAAT
PBLEFT#2-Barcode_2	GAACTGCTACCCCACATGATTATCTTTAACGTACGTCACAAT
PBLEFT#2-Barcode_3	GAACTGCTACCACACATGATTATCTTTAACGTACGTCACAAT
PBLEFT#2-Barcode_4	GAACTGCTACTCCACATGATTATCTTTAACGTACGTCACAAT
PBLEFT#2-Barcode_5	GAACTGCTAGAGCACATGATTATCTTTAACGTACGTCACAAT
PBLEFT#2-Barcode_6	GAACTGCTAGACCACATGATTATCTTTAACGTACGTCACAAT
PBLEFT#2-Barcode_7	GAACTGCTAGATCACATGATTATCTTTAACGTACGTCACAAT
PBLEFT#2-Barcode_8	GAACTGCTAGGCCACATGATTATCTTTAACGTACGTCACAAT
PBLEFT#2-Barcode_9	GAACTGCTAGCCCACATGATTATCTTTAACGTACGTCACAAT
PBLEFT#2-Barcode_10	GAACTGCTAGCTCACATGATTATCTTTAACGTACGTCACAAT
PBLEFT#2-Barcode_11	GAACTGCTAGTGCACATGATTATCTTTAACGTACGTCACAAT
PBLEFT#2-Barcode_12	GAACTGCTACATCACATGATTATCTTTAACGTACGTCACAAT
PBLEFT#2-Barcode_13	GAACTGCTACAACACATGATTATCTTTAACGTACGTCACAAT
PBLEFT#2-Barcode_14	GAACTGCTACGGCACATGATTATCTTTAACGTACGTCACAAT
PBLEFT#2-Barcode_15	GAACTGCTACGACACATGATTATCTTTAACGTACGTCACAAT
PBRIGHT#2-Barcode_1	GAACTGCTACAGGAGCAATATTTCAAGAATGCATGCGTC
PBRIGHT#2-Barcode_2	GAACTGCTACCCGAGCAATATTTCAAGAATGCATGCGTC
PBRIGHT#2-Barcode_3	GAACTGCTACCAGAGCAATATTTCAAGAATGCATGCGTC
PBRIGHT#2-Barcode_4	GAACTGCTACTCGAGCAATATTTCAAGAATGCATGCGTC
PBRIGHT#2-Barcode_5	GAACTGCTAGAGGAGCAATATTTCAAGAATGCATGCGTC
PBRIGHT#2-Barcode_6	GAACTGCTAGACGAGCAATATTTCAAGAATGCATGCGTC
PBRIGHT#2-Barcode_7	GAACTGCTAGATGAGCAATATTTCAAGAATGCATGCGTC
PBRIGHT#2-Barcode_8	GAACTGCTAGGCGAGCAATATTTCAAGAATGCATGCGTC
PBRIGHT#2-Barcode_9	GAACTGCTAGCCGAGCAATATTTCAAGAATGCATGCGTC
PBRIGHT#2-Barcode_10	GAACTGCTAGCTGAGCAATATTTCAAGAATGCATGCGTC
PBRIGHT#2-Barcode_11	GAACTGCTAGTGGAGCAATATTTCAAGAATGCATGCGTC
PBRIGHT#2-Barcode_12	GAACTGCTACATGAGCAATATTTCAAGAATGCATGCGTC
PBRIGHT#2-Barcode_13	GAACTGCTACAAGAGCAATATTTCAAGAATGCATGCGTC
PBRIGHT#2-Barcode_14	GAACTGCTACGGGAGCAATATTTCAAGAATGCATGCGTC
PBRIGHT#2-Barcode_15	GAACTGCTACGAGAGCAATATTTCAAGAATGCATGCGTC
Primers used for qRT-PCR
Primer name	Sequence (5'-3')
Oct4-F	GTGGACCTCAGGTTGGACTGG
Oct4-R	CTTCTGCAGGGCTTTCATGTC
Sox2-F	CAGGAGTTGTCAAGGCAGAGA
Sox2-R	CTTAAGCCTCGGGCTCCAAA
Nanog-F	ATGAAGTGCAAGCGGTGGCAGAAA
Nanog-R	CCTGGTGGAGTCACAGAGTAGTTC
Rex1-F	TTCTTGCCAGGTTCTGGAAGC
Rex1-R	TTTCCCACACTCTGCACACAC
